# Supplementary material for: Combination of computational techniques and RNAi reveal targets in Anopheles gambiae for malaria vector control
Source: PLoS One. 2024 Jul 5;19(7):e0305207. doi: 10.1371/journal.pone.0305207 (PMC11226046; doi:10.1371/journal.pone.0305207)
Supplement: S1 File — (XLSX) [file pone.0305207.s005.xlsx]

## Sheet: CLEARER predictions
Essential gene prediction in Anopheles gambiae
		CLEARER		Orthology-based approach				DeepLoc cellular compartment prediction												RNA-Seq
Gene	Essentiality score	CE prediction	OE prediction	Essential orthologs	Non-essential orthologs	P-value (FDR corrected)	Prediction	Membrane	Nucleus	Cytoplasm	Extracellular	Mitochondrion	Cell_membrane	Endoplasmic_reticulum	Plastid	Golgi_apparatus	Lysosome.Vacuole	Peroxisome	Uniprot annotation	TPM (mean)	SD (TPM)	TPM (Median)	TPM (25th Percentile)	TPM (75 Percentile)
AGAP008601	0.795676	Essential	Essential	25	17	1.04314e-08	Essential	0.0336	0.9681	0.0313	0	0	0.0001	0.0001	0	0.0002	0.0001	0.0001	Q7Q8J1_ANOGA RNA helicase (EC 3.6.4.13) ATP-binding;Hydrolase;Nucleotide-binding;RNA-binding;Reference proteome	63.0167	32.3971	56.6244	39.8243	80.3836
AGAP011149	0.772431	Essential	Essential	28	21	2.74882e-09	Essential	0.0191	0.1755	0.7943	0.0003	0.0007	0.0129	0.0011	0.0007	0.006	0.0072	0.0014	Q7QHE1_ANOGA AGAP011149-PA (Fragment) ATP-binding;Nucleotide-binding;Reference proteome	71.8625	41.2437	53.4755	39.8696	89.1409
AGAP010656	0.745581	Essential	Essential	8	5	0.0746952	Non-essential	0.0364	0.8381	0.1557	0	0.0001	0.0035	0.0005	0.0001	0.0017	0.0003	0.0002	Q7QE45_ANOGA RNA helicase (EC 3.6.4.13) (Fragment) ATP-binding;Coiled coil;Hydrolase;Nucleotide-binding;Reference proteome	19.4244	7.78688	18.2262	13.9448	22.4119
AGAP010544	0.69322	Essential	Essential	9	6	0.0386713	Non-essential	0.0697	0.1968	0.4005	0.1907	0.0483	0.0541	0.0152	0.009	0.0111	0.0398	0.0345	Q7Q8V4_ANOGA AGAP010544-PA (Fragment) Reference proteome;Repeat;WD repeat	36.8834	27.5542	26.5525	21.7353	38.1262
AGAP007388	0.685549	Essential	Essential	6	0	0	Essential	0.0343	0.6709	0.3251	0	0	0.0004	0.0004	0	0.0025	0.0005	0.0001	Q7QJA9_ANOGA Midasin FUNCTION: Nuclear chaperone required for maturation and nuclear export of pre-60S ribosome subunits. {ECO:0000256|PIRNR:PIRNR010340}. ATP-binding;Chaperone;Coiled coil;Nucleotide-binding;Nucleus;Reference proteome	10.6576	4.34847	9.78787	7.73284	12.8242
AGAP010872	0.662133	Essential	Essential	28	21	2.74882e-09	Essential	0.0753	0.2587	0.6126	0.0013	0.011	0.0166	0.0102	0.0036	0.0114	0.0125	0.062	Q7QGS2_ANOGA AGAP010872-PA (Fragment) ATP-binding;Helicase;Hydrolase;Nucleotide-binding;Reference proteome	19.3079	5.42736	19.9468	13.78	22.8031
AGAP010711	0.627876	Essential	Essential	5	2	0.389307	Non-essential	0.0195	0.1126	0.7618	0.001	0.0023	0.0062	0.0134	0.0008	0.0237	0.0546	0.0236	Q7QE09_ANOGA Exportin-2 (Importin-alpha re-exporter) Reference proteome	32.7475	27.644	22.4495	14.5812	30.1928
AGAP007825	0.622552	Essential	Essential	7	3	0.0440405	Non-essential	0.106	0.9933	0.0063	0	0	0.0003	0	0	0	0	0	Q7PN71_ANOGA RNA helicase (EC 3.6.4.13) (Fragment) ATP-binding;Coiled coil;Hydrolase;Nucleotide-binding;Reference proteome	18.1612	6.57496	17.1505	13.8349	19.9021
AGAP011084	0.608072	Essential	Essential	9	3	0.00129037	Essential	0.0503	0.9951	0.0048	0	0	0	0	0	0	0	0	Q7PSP1_ANOGA RNA helicase (EC 3.6.4.13) (Fragment) ATP-binding;Helicase;Hydrolase;Nucleotide-binding;Reference proteome	46.0208	22.6424	42.6987	29.4424	56.2848
AGAP009441	0.600836	Essential	Essential	14	6	1.10756e-05	Essential	0.0245	0.0146	0.6595	0.0072	0.0141	0.0074	0.0046	0.0287	0.0003	0.0152	0.2484	Q7PTN2_ANOGA AGAP009441-PA (Elongation factor 2) GTP-binding;Nucleotide-binding;Protein biosynthesis;Reference proteome	3025.19	1285.67	3051.98	2166.01	4026.93
AGAP009921	0.593517	Essential	Essential	5	0	0	Essential	0.0325	0.0813	0.6827	0.0051	0.0097	0.0111	0.011	0.0119	0.0104	0.0791	0.0975	Q7Q186_ANOGA AGAP009921-PA (Fragment) Cytoplasm;Protein transport;Reference proteome;Transport	62.2239	62.9295	35.4168	23.1343	59.3671
AGAP003619	0.568802	Essential	Essential	7	4	0.140307	Non-essential	0.0725	0.9934	0.0065	0	0	0	0	0	0	0	0	Q7QAM8_ANOGA Transcription elongation factor spt6 FUNCTION: Transcription elongation factor that enhances transcription elongation by RNA polymerase II (RNAPII). {ECO:0000256|PIRNR:PIRNR036947}. Nucleus;Reference proteome;Transcription;Transcription regulation	57.3555	13.4527	58.9451	43.788	67.5856
AGAP009746	0.568	Essential	Essential	13	1	1.03077e-08	Essential	0.0296	0.2546	0.6793	0.0003	0.0024	0.0115	0.0039	0.0047	0.0067	0.0127	0.0238	Q7PMI2_ANOGA RuvB-like helicase (EC 3.6.4.12) FUNCTION: Proposed core component of the chromatin remodeling INO80 complex which is involved in transcriptional regulation, DNA replication and probably DNA repair. {ECO:0000256|ARBA:ARBA00003373}.; FUNCTION: Proposed core component of the chromatin remodeling Ino80 complex which is involved in transcriptional regulation, DNA replication and probably…	47.1293	31.4575	37.2422	22.867	66.2402
AGAP007217	0.566955	Essential	Essential	5	1	0.0639263	Non-essential	0.0543	0.4306	0.4998	0.0027	0.004	0.0138	0.0016	0.0178	0.0017	0.0073	0.0207	Q7PTA2_ANOGA Pre-mRNA-processing factor 19 (EC 2.3.2.27) FUNCTION: Ubiquitin-protein ligase which is mainly involved pre-mRNA splicing and DNA repair. Required for pre-mRNA splicing as component of the spliceosome. {ECO:0000256|RuleBase:RU367101}. DNA damage;DNA repair;Nucleus;Reference proteome;Repeat;Spliceosome;Transferase;Ubl conjugation pathway;WD repeat;mRNA processing;mRNA splicing	52.9611	43.2859	38.6189	25.0305	57.234
AGAP011174	0.565792	Essential	Essential	33	5	4.16253e-21	Essential	0.0279	0.2085	0.6921	0.0028	0.004	0.0126	0.0065	0.0056	0.0045	0.0227	0.0407	Q7QHG0_ANOGA 26S proteasome regulatory subunit 7 (Proteasome 26S subunit ATPase 2) ATP-binding;Coiled coil;Nucleotide-binding;Proteasome;Reference proteome	90.299	30.1918	81.8896	61.6086	119.813
AGAP009694	0.563256	Essential	Essential	17	1	4.10805e-12	Essential	0.0164	0.1564	0.7307	0.0013	0.0042	0.0109	0.0009	0.0149	0.0007	0.0032	0.0766	Q7Q1P2_ANOGA CCT-beta (T-complex protein 1 subunit beta) (Fragment) ATP-binding;Chaperone;Nucleotide-binding;Reference proteome	173.835	74.066	146.687	119.645	223.929
AGAP009539	0.562277	Essential	Essential	13	2	1.33972e-07	Essential	0.0313	0.1446	0.6542	0.0064	0.0909	0.0122	0.0038	0.0068	0.0023	0.0084	0.0704	Q7QG74_ANOGA DNA-directed RNA polymerase subunit beta (EC 2.7.7.6) (Fragment) FUNCTION: DNA-dependent RNA polymerase catalyzes the transcription of DNA into RNA using the four ribonucleoside triphosphates as substrates. {ECO:0000256|RuleBase:RU363031}. DNA-directed RNA polymerase;Nucleotidyltransferase;Nucleus;Reference proteome;Transcription;Transferase	25.7475	12.3039	23.3068	16.5687	31.7184
AGAP010588	0.560573	Essential	Essential	17	4	3.54438e-09	Essential	0.0197	0.006	0.7789	0.0031	0.0221	0.0035	0.0022	0.0216	0.0002	0.0137	0.1488	Q7Q8S5_ANOGA CCT-theta (T-complex protein 1 subunit theta) ATP-binding;Chaperone;Cytoplasm;Nucleotide-binding;Reference proteome	181.942	77.0903	157.607	128.938	239.456
AGAP007246	0.555758	Essential	Essential	3	0	0	Essential	0.0149	0.493	0.1445	0.008	0.3524	0.001	0.0001	0.0001	0.0002	0.0001	0.0005	Q7PT70_ANOGA Small nuclear ribonucleoprotein Sm D1 (snRNP core protein D1) FUNCTION: Essential for pre-mRNA splicing. Implicated in the formation of stable, biologically active snRNP structures. {ECO:0000256|RuleBase:RU365054}. Nucleus;Reference proteome;Ribonucleoprotein;mRNA processing;mRNA splicing	66.8608	53.2952	42.2869	32.307	70.1655
AGAP008687	0.550217	Essential	Essential	31	48	6.81433e-05	Essential	0.2513	0.1082	0.3358	0.0022	0.136	0.0086	0.0106	0.0583	0.0028	0.032	0.3055	Q7Q8D3_ANOGA AGAP008687-PA (Actin-like protein 6B) Reference proteome	60.0342	32.1976	53.6108	35.3161	81.4678
AGAP007511	0.547271	Essential	Essential	9	3	0.00129037	Essential	0.0688	0.9905	0.0093	0	0	0.0002	0	0	0	0	0	Q7QJG9_ANOGA ATP-dependent RNA helicase (EC 3.6.4.13) ATP-binding;Helicase;Hydrolase;Nucleotide-binding;Nucleus;RNA-binding;Reference proteome	42.9558	17.0421	40.0301	32.8611	54.0317
AGAP011244	0.545028	Essential	Essential	5	2	0.389307	Non-essential	0.1648	0.9018	0.027	0.0003	0.0011	0.0557	0.0004	0	0.0069	0.0065	0.0002	Q7QHL9_ANOGA AGAP011244-PA (rRNA 2'-O-methyltransferase fibrillarin) Methyltransferase;RNA-binding;Reference proteome;Transferase;rRNA processing	189.777	96.1207	162.278	119.041	243.837
AGAP011309	0.543478	Essential	Essential	7	3	0.0440405	Non-essential	0.2237	0.9919	0.0059	0	0	0.0007	0.0001	0.0012	0	0	0	Q7PSR2_ANOGA Nucleolar GTP-binding protein 2 FUNCTION: GTPase that associates with pre-60S ribosomal subunits in the nucleolus and is required for their nuclear export and maturation. {ECO:0000256|RuleBase:RU364023}. GTP-binding;Nucleotide-binding;Nucleus;Reference proteome	104.219	35.4415	109.224	76.9537	126.531
AGAP009093	0.538013	Essential	Essential	28	21	2.74882e-09	Essential	0.2896	0.6957	0.1604	0.0003	0.0005	0.1276	0.0048	0.0004	0.0075	0.0023	0.0005	Q7PW47_ANOGA AGAP009093-PA (Fragment) ATP-binding;Helicase;Hydrolase;Nucleotide-binding;Reference proteome	7.62803	4.73397	5.83534	4.87179	7.59627
AGAP010643	0.532513	Essential	Essential	6	4	0.716094	Non-essential	0.0464	0.1569	0.7848	0.0002	0.0003	0.0215	0.007	0.0002	0.014	0.0114	0.0036	Q7PRK5_ANOGA AGAP010643-PA (Fragment) Cell cycle;Cell division;Mitosis;Nucleus;Reference proteome	17.7344	10.8731	13.1934	10.7145	19.4081
AGAP002171	0.532363	Essential	Essential	8	0	0	Essential	0.1148	0.9903	0.0094	0	0.0001	0.0001	0.0001	0	0	0	0	Q7QK65_ANOGA AGAP002171-PA (Nucleolar protein 58) Coiled coil;Nucleus;Reference proteome;Ribosome biogenesis	133.39	70.9468	99.2335	86.3598	187.768
AGAP009880	0.525102	Essential	Essential	6	1	0.00909684	Non-essential	0.0911	0.4087	0.355	0.0062	0.0105	0.0201	0.0444	0.0029	0.0702	0.08	0.0019	Q7Q1A6_ANOGA AGAP009880-PA (Fragment) Cell cycle;Cell division;Coiled coil;Mitosis;Reference proteome;Repeat;TPR repeat;Ubl conjugation pathway	13.3871	12.0453	8.83135	5.88759	15.7744
AGAP011190	0.521512	Essential	Essential	5	0	0	Essential	0.2043	0.3235	0.1909	0.0018	0.3059	0.003	0.0217	0.0897	0.0187	0.0118	0.033	Q7QHH7_ANOGA Eukaryotic translation initiation factor 2 subunit 1 (Eukaryotic translation initiation factor 2 subunit alpha) (Fragment) Initiation factor;Protein biosynthesis;Reference proteome	211.281	88.8002	204.706	149.297	237.704
AGAP010698	0.514143	Essential	Essential	4	1	0.446125	Non-essential	0.0989	0.9242	0.0659	0.0001	0.0022	0.0005	0.0013	0.0002	0.0034	0.001	0.0012	Q7QE16_ANOGA AGAP010698-PA Reference proteome	47.4506	26.755	41.4465	26.1782	62.7781
AGAP012335	0.512285	Essential	Essential	7	2	0.010092	Non-essential	0.0578	0.9711	0.0274	0	0	0.0002	0.0003	0	0.0004	0.0003	0.0001	Q7Q097_ANOGA FACT complex subunit SSRP1 FUNCTION: Component of the FACT complex, a general chromatin factor that acts to reorganize nucleosomes. The FACT complex is involved in multiple processes that require DNA as a template such as mRNA elongation, DNA replication and DNA repair. During transcription elongation the FACT complex acts as a histone chaperone that both destabilizes and restores nu…	34.2501	22.9992	29.0914	16.1281	42.1938
AGAP009808	0.512019	Essential	Essential	9	1	2.58121e-05	Essential	0.1881	0.8555	0.0055	0.0095	0.009	0.0805	0.0173	0.0005	0.0213	0.0007	0.0002	Q7Q1G0_ANOGA RNA helicase (EC 3.6.4.13) (Fragment) ATP-binding;Helicase;Hydrolase;Nucleotide-binding;Reference proteome	43.2581	16.3418	40.6235	36.2466	54.6832
AGAP008637	0.502282	Essential	Essential	7	4	0.140307	Non-essential	0.2005	0.9133	0.0662	0.0001	0.0024	0.0052	0.0034	0.0021	0.0025	0.0029	0.0018	Q7Q8G9_ANOGA SUMO-activating enzyme subunit ATP-binding;Metal-binding;Nucleotide-binding;Nucleus;Reference proteome;Ubl conjugation pathway;Zinc	58.1939	41.1222	42.8854	29.5059	63.1883
AGAP007668	0.501009	Essential	Essential	6	1	0.00909684	Non-essential	0.0328	0.381	0.586	0.0014	0.004	0.0114	0.0015	0.0031	0.0039	0.0034	0.0042	EIF3G_ANOGA Eukaryotic translation initiation factor 3 subunit G (eIF3g) (Eukaryotic translation initiation factor 3 RNA-binding subunit) (eIF-3 RNA-binding subunit) (Eukaryotic translation initiation factor 3 subunit 4) FUNCTION: RNA-binding component of the eukaryotic translation initiation factor 3 (eIF-3) complex, which is involved in protein synthesis of a specialized repertoire of mRNAs and…	275.438	63.3601	282.143	235.268	314.038
AGAP010670	0.499862	Essential	Essential	25	17	1.04314e-08	Essential	0.0605	0.314	0.566	0.0036	0.0315	0.0211	0.012	0.004	0.014	0.0124	0.0214	Q7QE39_ANOGA RNA helicase (EC 3.6.4.13) (Fragment) ATP-binding;Helicase;Hydrolase;Nucleotide-binding;RNA-binding;Reference proteome	49.43	28.2422	40.7482	29.5958	66.8413
AGAP009929	0.498746	Essential	Essential	7	0	0	Essential	0.0408	0.3139	0.568	0.0001	0.0014	0.003	0.0111	0.0003	0.0569	0.0447	0.0006	Q7PMB7_ANOGA AGAP009929-PA (Exportin-1) Coiled coil;Nucleus;Protein transport;Reference proteome;Transport	113.265	67.1395	94.4079	61.2501	160.471
AGAP002988	0.494451	Essential	Essential	10	10	0.173519	Non-essential	0.0492	0.128	0.6955	0.0057	0.0176	0.0056	0.0821	0.0011	0.021	0.0327	0.0107	Q7QD77_ANOGA General transcription and DNA repair factor IIH helicase subunit XPD (EC 3.6.4.12) ATP-binding;Coiled coil;DNA damage;DNA repair;Helicase;Hydrolase;Nucleotide-binding;Nucleus;Reference proteome	14.1566	9.08761	10.0911	8.06102	18.8833
AGAP011162	0.491917	Essential	Essential	7	0	0	Essential	0.0163	0.088	0.8625	0.0002	0.0007	0.0194	0.0014	0.0006	0.0041	0.0072	0.016	Q7QHF0_ANOGA AGAP011162-PA (Fragment) Cytoplasm;Reference proteome;Repeat	22.0272	16.6881	13.5122	10.4534	30.6891
AGAP010572	0.490758	Essential	Essential	2	4	1	Non-essential	0.098	0.7946	0.1943	0.0003	0.0012	0.0042	0.0009	0.0004	0.0018	0.0009	0.0014	Q7PPS6_ANOGA Protein LTV1 homolog Reference proteome	131.766	49.8566	143.269	84.1633	177.609
AGAP009600	0.485669	Essential	Essential	6	11	1	Non-essential	0.0675	0.8002	0.1885	0.0001	0.0008	0.0019	0.0014	0.0019	0.0021	0.0022	0.0009	Q7Q1W4_ANOGA AGAP009600-PA (ATP-dependent RNA helicase DOB1) ATP-binding;Coiled coil;Hydrolase;Nucleotide-binding;Reference proteome	18.695	10.3051	14.6524	11.1556	23.6206
AGAP002182	0.479822	Essential	Essential	6	0	0	Essential	0.231	0.8501	0.128	0.0005	0.0024	0.0137	0.0009	0.0003	0.0012	0.0004	0.0025	Q7QK72_ANOGA AGAP002182-PA (ATP-binding cassette transporter (ABC transporter) family E member 1) ATP-binding;Nucleotide-binding;Reference proteome	297.025	76.9371	299.584	240.173	357.077
AGAP011145	0.475974	Essential	Essential	25	17	1.04314e-08	Essential	0.0643	0.6604	0.2911	0.0006	0.0031	0.0142	0.0092	0.0018	0.011	0.0044	0.0043	Q7PSR7_ANOGA RNA helicase (EC 3.6.4.13) ATP-binding;Hydrolase;Nucleotide-binding;Reference proteome	21.0605	11.7177	17.2133	13.0177	28.2881
AGAP002954	0.473077	Essential	Essential	5	0	0	Essential	0.1024	0.9256	0.074	0	0.0001	0.0001	0	0	0.0002	0	0	Q7QD47_ANOGA AGAP002954-PA (Pre-mRNA-splicing factor CDC5/CEF1) Coiled coil;Reference proteome;Spliceosome;mRNA processing;mRNA splicing	14.7956	7.77474	12.0936	9.80718	17.2708
AGAP012380	0.47057	Essential	Essential	4	0	0	Essential	0.0097	0.9082	0.0868	0.0002	0.0015	0.0017	0.0001	0.0001	0.0002	0.0004	0.0009	Q7Q0C0_ANOGA Small nuclear ribonucleoprotein Sm D3 (Sm-D3) (snRNP core protein D3) Nucleus;Reference proteome;Ribonucleoprotein;mRNA processing;mRNA splicing	105.939	52.0155	81.7537	70.8459	143.616
AGAP007218	0.469077	Essential	Essential	5	2	0.389307	Non-essential	0.0413	0.9963	0.0037	0	0	0	0	0	0	0	0	Q7QJ27_ANOGA AGAP007218-PA (Eukaryotic translation initiation factor 2, subunit 2 beta) Initiation factor;Protein biosynthesis;Reference proteome	376.946	144.149	327.381	280.591	468.276
AGAP011203	0.465939	Essential	Essential	4	0	0	Essential	0.0811	0.8918	0.1022	0	0.0004	0.0004	0.0006	0.0005	0.0013	0.0025	0.0003	Q7QHJ0_ANOGA Eukaryotic translation initiation factor 5 GTP-binding;Initiation factor;Nucleotide-binding;Protein biosynthesis;Reference proteome	221.87	102.12	202.176	163.432	243.75
AGAP008249	0.462879	Essential	Essential	19	2	1.48882e-12	Essential	0.0317	0.0848	0.7814	0.0018	0.0145	0.0132	0.0034	0.0272	0.003	0.0324	0.0383	Q7Q467_ANOGA AGAP008249-PA (Chaperonin containing TCP1 subunit 5) ATP-binding;Chaperone;Nucleotide-binding;Reference proteome	26.7904	12.9369	23.2898	15.1603	36.8801
AGAP012084	0.446164	Essential	Essential	4	0	0	Essential	0.0635	0.5887	0.236	0.0013	0.1601	0.0034	0.0015	0.0009	0.0015	0.0008	0.0058	Q7PV20_ANOGA AGAP012084-PA (Fragment) DNA-directed RNA polymerase;Nucleus;Reference proteome;Transcription	58.3626	27.7686	52.6743	40.6022	71.546
AGAP006388	0.446076	Essential	Essential	12	0	0	Essential	0.0817	0.3274	0.6011	0.0001	0.0129	0.0057	0.0048	0.0004	0.0415	0.0058	0.0004	Q8I952_ANOGA Structural maintenance of chromosomes protein Cell cycle;Cell division;Coiled coil;Mitosis;Nucleus;Reference proteome	14.3444	6.46064	12.0889	10.6878	16.1664
AGAP005800	0.444797	Essential	Non-essential	27	8	3.11417e-14	Essential	0.0256	0.1582	0.7003	0.0031	0.0065	0.0211	0.0089	0.0036	0.0101	0.0308	0.0574	Q7Q6K1_ANOGA DNA replication licensing factor MCM7 (EC 3.6.4.12) FUNCTION: Acts as component of the mcm2-7 complex (mcm complex) which is the putative replicative helicase essential for 'once per cell cycle' DNA replication initiation and elongation in eukaryotic cells. The active ATPase sites in the mcm2-7 ring are formed through the interaction surfaces of two neighboring subunits such that a c…	36.0678	50.7694	14.3161	6.10893	36.8974
AGAP005021	0.44283	Essential	Essential	7	1	0.00128956	Essential	0.0602	0.9992	0.0008	0	0	0	0	0	0	0	0	A0NE83_ANOGA Transcription elongation factor SPT5 Activator;Nucleus;Phosphoprotein;Reference proteome;Repeat;Repressor;Transcription;Transcription regulation	32.9623	14.4991	26.3437	22.9707	39.2794
AGAP003008	0.442629	Essential	Essential	33	5	4.16253e-21	Essential	0.0324	0.1096	0.7006	0.0011	0.0062	0.0111	0.0134	0.0131	0.0126	0.1138	0.0184	Q7PGR3_ANOGA 26S proteasome regulatory subunit T3 (AGAP003008-PA) (AGAP003008-PB) ATP-binding;Coiled coil;Meiosis;Nucleotide-binding;Proteasome;Reference proteome	5.21252	1.89826	NA	NA	NA
AGAP007212	0.439784	Essential	Essential	28	21	2.74882e-09	Essential	0.0244	0.9289	0.0694	0	0	0.0011	0.0001	0	0.0001	0.0002	0.0001	Q7PT33_ANOGA AGAP007212-PA (ATP-dependent RNA helicase DHX8/PRP22) ATP-binding;Coiled coil;Helicase;Hydrolase;Nucleotide-binding;Reference proteome;mRNA processing;mRNA splicing	13.2888	5.77539	11.1599	9.54876	14.8275
AGAP009004	0.439359	Essential	Essential	5	0	0	Essential	0.1132	0.2189	0.572	0.0003	0.021	0.0467	0.0142	0.0032	0.0389	0.0538	0.0309	Q7PWD6_ANOGA HEAT repeat-containing protein 1 FUNCTION: Involved in nucleolar processing of pre-18S ribosomal RNA. {ECO:0000256|RuleBase:RU367065}. Nucleus;Reference proteome;Ribonucleoprotein;Ribosome biogenesis;rRNA processing	18.054	7.01515	17.5302	13.5321	20.6821
AGAP011147	0.437203	Essential	Essential	25	17	1.04314e-08	Essential	0.1316	0.6019	0.2977	0.0025	0.0085	0.0301	0.0136	0.0103	0.0152	0.0109	0.0093	Q5TVZ5_ANOGA RNA helicase (EC 3.6.4.13) (Fragment) ATP-binding;Hydrolase;Nucleotide-binding;Reference proteome	23.975	12.5143	20.2169	16.4714	29.8615
AGAP011110	0.43547	Essential	Essential	5	0	0	Essential	0.0248	0.4021	0.5704	0.0006	0.0011	0.0099	0.0017	0.0006	0.0019	0.0023	0.0094	Q7QHB1_ANOGA AGAP011110-PA (Transcription initiation factor TFIIH subunit 1) Nucleus;Reference proteome;Repeat;Transcription;Transcription regulation	54.2634	20.6137	55.0258	37.9887	66.0476
AGAP007112	0.435036	Essential	Essential	6	1	0.00909684	Non-essential	0.0948	0.9532	0.0462	0	0.0001	0	0.0001	0	0.0001	0	0.0001	PESC_ANOGA Pescadillo homolog FUNCTION: Required for maturation of ribosomal RNAs and formation of the large ribosomal subunit. {ECO:0000255|HAMAP-Rule:MF_03028}. Coiled coil;Nucleus;Reference proteome;Ribosome biogenesis;rRNA processing	158.766	71.8474	150.572	116.021	186.814
AGAP002300	0.434414	Essential	Essential	5	2	0.389307	Non-essential	0.05475	0.39	0.5586	0.0008	0.0005	0.03685	0.0015	0.00065	0.0059	0.0033	0.0019	F5HK87_ANOGA AGAP002300-PB (Exosome complex exonuclease) Coiled coil;Metal-binding;Reference proteome;Q7QBT6_ANOGA AGAP002300-PA (Exosome complex exonuclease) Coiled coil;Metal-binding;Reference proteome	2.6806	1.32354	2.36067	1.73139	3.55734
AGAP005035	0.429432	Essential	Essential	11	4	0.00015385	Essential	0.0459	0.6192	0.3672	0.0001	0	0.0121	0.0001	0.0001	0.0005	0.0001	0.0005	Q7Q9V0_ANOGA Chromatin-remodeling ATPase INO80 ATP-binding;DNA damage;DNA repair;DNA-binding;Nucleotide-binding;Reference proteome	8.63183	5.7594	6.18128	5.07179	9.68576
AGAP009290	0.426682	Essential	Essential	3	0	0	Essential	0.0478	0.6865	0.3094	0	0	0.0025	0.0001	0	0.001	0.0002	0.0001	Q7PVF7_ANOGA Nipped-B protein Cell cycle;Coiled coil;Nucleus;Reference proteome;Repeat	16.2141	13.4657	9.45035	6.95423	20.1714
AGAP012142	0.424594	Essential	Essential	5	1	0.0639263	Non-essential	0.1017	0.8594	0.1169	0.0003	0.002	0.0018	0.0014	0.0024	0.0016	0.0017	0.0125	Q7PV98_ANOGA Pre-mRNA-processing factor 31 (U4/U6 small nuclear ribonucleoprotein Prp31) RNA-binding;Reference proteome;Spliceosome;mRNA processing;mRNA splicing	44.9788	20.8799	39.774	30.6267	49.5962
AGAP012140	0.420329	Essential	Essential	4	3	1	Non-essential	0.091	0.9039	0.0899	0	0.0005	0.0012	0.0015	0.0003	0.0013	0.0005	0.001	EIF3B_ANOGA Eukaryotic translation initiation factor 3 subunit B (eIF3b) (Eukaryotic translation initiation factor 3 subunit 9) FUNCTION: RNA-binding component of the eukaryotic translation initiation factor 3 (eIF-3) complex, which is involved in protein synthesis of a specialized repertoire of mRNAs and, together with other initiation factors, stimulates binding of mRNA and methionyl-tRNAi to t…	211.652	78.6526	193.096	159.789	266.851
AGAP008882	0.420008	Essential	Essential	3	1	1	Non-essential	0.0672	0.9935	0.0063	0	0	0	0	0	0	0	0	Q7PWQ7_ANOGA U3 small nucleolar ribonucleoprotein protein MPP10 FUNCTION: Involved in nucleolar processing of pre-18S ribosomal RNA. {ECO:0000256|PIRNR:PIRNR017300}. Nucleus;Reference proteome;Ribonucleoprotein;Ribosome biogenesis;rRNA processing	35.7666	19.0778	32.5473	21.2005	43.3114
AGAP005130	0.419712	Essential	Essential	9	1	2.58121e-05	Essential	0.1074	0.9821	0.017	0	0.0003	0.0003	0.0001	0	0.0001	0	0.0001	Q7Q9N8_ANOGA RNA helicase (EC 3.6.4.13) ATP-binding;Helicase;Hydrolase;Nucleotide-binding;Reference proteome	19.8062	9.73079	18.111	13.5115	24.5249
AGAP005640	0.419466	Essential	Essential	4	1	0.446125	Non-essential	0.0641	0.8324	0.1532	0.0003	0.0033	0.0032	0.0005	0.0024	0.0008	0.0007	0.0031	Q7Q6W1_ANOGA PRP6 homolog (Pre-mRNA-processing factor 6) (U5 snRNP-associated 102 kDa protein) Coiled coil;Nucleus;Reference proteome;Repeat;mRNA processing	25.8207	10.6578	22.7816	17.641	32.1497
AGAP009743	0.418506	Essential	Essential	6	0	0	Essential	0.0364	0.4265	0.5231	0.0006	0.0027	0.0082	0.0018	0.0017	0.0019	0.0035	0.03	Q7Q1K4_ANOGA Ribonuclease Z (EC 3.1.26.11) Hydrolase;Reference proteome	14.0773	10.2644	9.58236	6.07438	16.7591
AGAP012135	0.417691	Essential	Essential	7	3	0.0440405	Non-essential	0.0611	0.3483	0.4486	0.0028	0.0239	0.0117	0.12	0.0118	0.0126	0.0144	0.0058	Q7PZX6_ANOGA 26S proteasome 26S non-ATPase subunit N8 (AGAP012135-PA) Proteasome;Reference proteome	65.7568	22.3368	59.1303	45.9136	87.6282
AGAP009701	0.411553	Essential	Essential	7	3	0.0440405	Non-essential	0.006	0.009	0.9242	0.0044	0.0018	0.0029	0.0027	0.0049	0.0005	0.0279	0.0217	Q7Q1N8_ANOGA Alanine--tRNA ligase (EC 6.1.1.7) FUNCTION: Catalyzes the attachment of alanine to tRNA(Ala) in a two-step reaction: alanine is first activated by ATP to form Ala-AMP and then transferred to the acceptor end of tRNA(Ala). Also edits incorrectly charged tRNA(Ala) via its editing domain. {ECO:0000256|HAMAP-Rule:MF_03133}. ATP-binding;Aminoacyl-tRNA synthetase;Coiled coil;Ligase;Metal-b…	114.281	46.3777	119.242	77.4577	136.72
AGAP004957	0.409666	Essential	Essential	10	5	0.00284862	Essential	0.046	0.5884	0.3946	0.0002	0.0002	0.0125	0.0004	0.0001	0.0017	0.0007	0.0011	Q7PPI6_ANOGA Origin recognition complex subunit 1 FUNCTION: Component of the origin recognition complex (ORC) that binds origins of replication. DNA-binding is ATP-dependent, however specific DNA sequences that define origins of replication have not been identified so far. ORC is required to assemble the pre-replication complex necessary to initiate DNA replication. {ECO:0000256|RuleBase:RU365058…	15.6252	22.987	7.87533	1.7602	12.4103
AGAP006678	0.407109	Essential	Essential	7	3	0.0440405	Non-essential	0.0588	0.3961	0.5792	0.0001	0.0001	0.0222	0.0005	0	0.0015	0.0003	0.0001	Q7Q523_ANOGA AGAP006678-PA (Cyclin T) Cyclin;Reference proteome	36.9483	12.7107	33.8023	28.6841	47.4423
AGAP009057	0.403483	Essential	Essential	5	0	0	Essential	0.0269	0.0908	0.8559	0.0009	0.0033	0.0132	0.0031	0.0007	0.0091	0.0124	0.0106	Q7PW82_ANOGA AGAP009057-PA (Fragment) Cytoplasm;Nucleus;Reference proteome;Repressor;Transcription;Transcription regulation	83.153	28.9023	76.5012	61.2994	106.745
AGAP006205	0.403001	Essential	Essential	16	4	2.15129e-08	Essential	0.1114	0.507	0.4698	0.0003	0.0009	0.013	0.0007	0.0007	0.0035	0.0016	0.0025	Q7Q5U3_ANOGA AGAP006205-PA Reference proteome	36.4898	33.4824	20.2665	14.1969	44.992
AGAP001362	0.401696	Essential	Essential	5	0	0	Essential	0.0747	0.7298	0.2602	0.0002	0.0011	0.0065	0.0001	0.0004	0.0007	0.0004	0.0006	Q7PXE0_ANOGA AGAP001362-PA (Polyadenylation factor subunit 2) Reference proteome;WD repeat	20.5781	12.0551	15.0343	13.0237	23.441
AGAP006885	0.399622	Essential	Essential	6	2	0.0634054	Non-essential	0.0914	0.364	0.5197	0.0028	0.0193	0.0212	0.0064	0.0061	0.0066	0.0115	0.0425	Q7QII3_ANOGA AGAP006885-PA (Pre-mRNA-processing factor 8) Coiled coil;Nucleus;RNA-binding;Reference proteome;Spliceosome;mRNA processing;mRNA splicing	44.3559	16.2443	39.3925	32.8817	48.5746
AGAP007644	0.398383	Essential	Essential	2	3	1	Non-essential	0.0718	0.9919	0.0079	0	0.0001	0	0	0	0.0001	0	0	Q7PTC8_ANOGA Ribosome assembly factor mrt4 FUNCTION: Component of the ribosome assembly machinery. Nuclear paralog of the ribosomal protein P0, it binds pre-60S subunits at an early stage of assembly in the nucleolus, and is replaced by P0 in cytoplasmic pre-60S subunits and mature 80S ribosomes. {ECO:0000256|ARBA:ARBA00004046, ECO:0000256|RuleBase:RU364039}. Cytoplasm;Nucleus;Reference proteome;…	100.531	48.9889	93.1758	65.4042	124.912
AGAP009644	0.398099	Essential	Essential	7	3	0.0440405	Non-essential	0.1152	0.3355	0.5049	0.0019	0.1138	0.0053	0.0029	0.0193	0.0039	0.0096	0.0029	Q7PM95_ANOGA DNA-directed RNA polymerase I subunit D DNA-directed RNA polymerase;Reference proteome;Transcription	70.6006	29.4435	67.0374	45.206	94.2806
AGAP007891	0.39682	Essential	Essential	4	1	0.446125	Non-essential	0.3207	0.2936	0.2238	0.0375	0.1144	0.1209	0.0377	0.029	0.0224	0.0106	0.1101	Q7Q3I3_ANOGA Methionine--tRNA ligase, cytoplasmic (EC 6.1.1.10) (Methionyl-tRNA synthetase) ATP-binding;Aminoacyl-tRNA synthetase;Coiled coil;Cytoplasm;Ligase;Nucleotide-binding;Protein biosynthesis;Reference proteome	45.1434	23.4978	41.141	29.4373	50.7998
AGAP009505	0.393262	Essential	Non-essential	19	2	1.48882e-12	Essential	0.0198	0.0765	0.7869	0.0008	0.0185	0.0112	0.0014	0.0059	0.0012	0.003	0.0947	Q7QG50_ANOGA T-complex protein 1 subunit delta ATP-binding;Chaperone;Nucleotide-binding;Reference proteome	218.76	90.7577	204.112	149.047	271.181
AGAP013386	0.393219	Essential	Essential	7	2	0.010092	Non-essential	0.0314	0.4763	0.5104	0.0002	0.0003	0.0059	0.0005	0.0002	0.0016	0.0032	0.0014	F5HMX1_ANOGA DNA polymerase zeta catalytic subunit (EC 2.7.7.7) DNA-directed DNA polymerase;Iron;Iron-sulfur;Metal-binding;Nucleotidyltransferase;Reference proteome;Transferase;Zinc	10.2231	7.62019	6.34528	4.82536	12.2428
AGAP005549	0.392845	Essential	Essential	4	1	0.446125	Non-essential	0.0484	0.0876	0.6185	0.0075	0.122	0.0133	0.0161	0.0109	0.0057	0.047	0.0713	Q7Q722_ANOGA AGAP005549-PA (Pre-mRNA-splicing factor rse1) Nucleus;Reference proteome	81.7348	37.8101	71.3598	52.7134	106.968
AGAP011678	0.388277	Essential	Essential	7	2	0.010092	Non-essential	0.0401	0.7586	0.2047	0.0052	0.003	0.0099	0.0061	0.0013	0.0029	0.0034	0.005	Q7PZ11_ANOGA AGAP011678-PA (Transcription initiation factor TFIID subunit 5) Reference proteome;Repeat;Transcription;Transcription regulation;WD repeat	12.6856	5.62086	10.1762	8.8776	14.4696
AGAP007406	0.387586	Essential	Essential	6	11	1	Non-essential	0.006	0.0132	0.4533	0.0003	0.0019	0.0005	0.0003	0.0014	0	0.0003	0.5289	Q7PT29_ANOGA Elongation factor 1-alpha FUNCTION: This protein promotes the GTP-dependent binding of aminoacyl-tRNA to the A-site of ribosomes during protein biosynthesis. {ECO:0000256|ARBA:ARBA00003982, ECO:0000256|RuleBase:RU000325}. Elongation factor;GTP-binding;Nucleotide-binding;Phosphoprotein;Protein biosynthesis;Reference proteome	7919.62	2814.42	8114.32	6072.29	10231.7
AGAP007826	0.386246	Essential	Essential	8	7	0.395096	Non-essential	0.141	0.4577	0.4778	0	0.0006	0.0133	0.0028	0.0005	0.0432	0.0038	0.0003	Q7Q3D7_ANOGA Structural maintenance of chromosomes protein Coiled coil;Nucleus;Reference proteome	11.865	10.3551	7.5598	5.41149	13.1934
AGAP002762	0.38362	Essential	Essential	17	1	4.10805e-12	Essential	0.0118	0.0737	0.866	0.0032	0.0028	0.0118	0.0009	0.007	0.0013	0.0053	0.0279	Q7PGM0_ANOGA T-complex protein 1 subunit eta (TCP-1-eta) (CCT-eta) FUNCTION: Molecular chaperone; assists the folding of proteins upon ATP hydrolysis. Known to play a role, in vitro, in the folding of actin and tubulin. {ECO:0000256|RuleBase:RU365042}. ATP-binding;Chaperone;Cytoplasm;Nucleotide-binding;Reference proteome	159.462	64.6032	142.437	112.884	197.627
AGAP008164	0.383034	Essential	Essential	2	3	1	Non-essential	0.0753	0.9971	0.0029	0	0	0	0	0	0	0	0	Q7Q427_ANOGA La ribonucleoprotein domain family member 7 (La-related protein 7) (Fragment) Nucleus;RNA-binding;Reference proteome;Transcription;Transcription regulation;mRNA processing;mRNA splicing	11.6638	8.7148	8.24784	5.86312	14.0789
AGAP009558	0.379963	Essential	Essential	6	1	0.00909684	Non-essential	0.0564	0.2076	0.5916	0.0038	0.0345	0.0104	0.0009	0.0309	0.0013	0.0022	0.1169	Q7QG89_ANOGA General transcription factor TFIIB (Transcription initiation factor IIB) Metal-binding;Reference proteome;Repeat;Transcription;Transcription regulation;Zinc;Zinc-finger	40.2874	23.658	28.1616	24.1112	51.3216
AGAP003218	0.378185	Essential	Essential	6	0	0	Essential	0.1032	0.993	0.007	0	0	0	0	0	0	0	0	Q7QBD6_ANOGA AGAP003218-PA Nucleus;Reference proteome	45.3106	24.6603	42.5437	27.2635	60.0867
AGAP007125	0.376368	Essential	Essential	9	10	0.675182	Non-essential	0.0318	0.8799	0.1058	0.0004	0.0005	0.0007	0.0012	0.0014	0.0018	0.0065	0.0018	Q7QIY0_ANOGA AGAP007125-PA (Glutamate-rich WD repeat-containing protein 1) Reference proteome;Repeat;WD repeat	55.4717	25.3421	50.8809	39.8987	64.2538
AGAP012362	0.374304	Essential	Essential	8	0	0	Essential	0.1052	0.0607	0.3393	0.0731	0.0139	0.0461	0.0624	0.0087	0.0569	0.3175	0.0213	Q7Q0A9_ANOGA Nuclear pore complex protein Nup85 (Fragment) FUNCTION: Functions as a component of the nuclear pore complex (NPC). {ECO:0000256|RuleBase:RU365073}. Membrane;Nuclear pore complex;Nucleus;Protein transport;Reference proteome;Translocation;Transport;mRNA transport	23.8495	14.5369	17.7777	13.1504	30.8066
AGAP009209	0.370567	Essential	Essential	7	3	0.0440405	Non-essential	0.0331	0.3215	0.639	0.0014	0.0213	0.0014	0.0042	0.0008	0.0028	0.0057	0.0019	RPB11_ANOGA DNA-directed RNA polymerase II subunit RPB11 (RNA polymerase II subunit B11) (DNA-directed RNA polymerase II subunit J) FUNCTION: DNA-dependent RNA polymerase catalyzes the transcription of DNA into RNA using the four ribonucleoside triphosphates as substrates. Component of RNA polymerase II which synthesizes mRNA precursors and many functional non-coding RNAs. Pol II is the central c…	77.7202	32.0483	74.9301	50.0097	101.063
AGAP011328	0.369952	Essential	Essential	7	0	0	Essential	0.0936	0.5449	0.3627	0.0003	0.0006	0.087	0.0004	0.0002	0.0017	0.0013	0.0008	Q5TW61_ANOGA AGAP011328-PA Nucleus;Reference proteome;Repeat;Spliceosome;mRNA processing;mRNA splicing	27.4538	12.6511	22.368	19.684	32.9933
AGAP009504	0.369774	Essential	Essential	3	1	1	Non-essential	0.1501	0.9307	0.0565	0.0019	0.0075	0.0023	0.0005	0	0.0004	0.0001	0.0001	Q7PSC4_ANOGA AGAP009504-PA (Fragment) Reference proteome;Ribosome biogenesis;rRNA processing	37.1606	14.529	37.7977	26.527	47.2928
AGAP011471	0.367545	Essential	Essential	2	11	1	Non-essential	0.0193	0.5493	0.4416	0.0001	0.0004	0.0036	0.0005	0.0001	0.0014	0.0007	0.0024	Q7Q340_ANOGA AGAP011471-PA (Large subunit GTPase 1) Nucleotide-binding;Reference proteome	31.1922	13.6539	27.6284	21.5601	39.3067
AGAP012397	0.366865	Essential	Essential	8	0	0	Essential	0.0958	0.322	0.4613	0.0031	0.0134	0.0101	0.0173	0.0109	0.0386	0.1173	0.0058	Q7Q0D5_ANOGA DNA-directed RNA polymerases I, II, and III subunit RPABC3 FUNCTION: DNA-dependent RNA polymerase catalyzes the transcription of DNA into RNA using the four ribonucleoside triphosphates as substrates. Common component of RNA polymerases I, II and III which synthesize ribosomal RNA precursors, mRNA precursors and many functional non-coding RNAs, and small RNAs, such as 5S rRNA and tRN…	75.4187	42.4746	62.7594	37.2798	106.147
AGAP008236	0.3631	Essential	Essential	2	3	1	Non-essential	0.0698	0.652	0.3391	0.0001	0	0.0081	0.0002	0	0.0003	0.0001	0.0001	Q7Q461_ANOGA THO complex subunit 2 (Fragment) Coiled coil;Nucleus;Reference proteome	20.2923	8.10529	17.6936	14.706	23.4692
AGAP008578	0.36061	Essential	Essential	3	9	1	Non-essential	0.0208	0.3926	0.5206	0.0014	0.0012	0.0156	0.0029	0.0035	0.0039	0.03	0.0283	Q7Q8K0_ANOGA RNA helicase (EC 3.6.4.13) ATP-binding;Helicase;Hydrolase;Nucleotide-binding;Reference proteome	165.541	176.421	79.127	18.6412	327.994
AGAP005221	0.359783	Essential	Essential	1	8	1	Non-essential	0.054	0.9904	0.0095	0	0	0	0	0	0	0	0	Q7PHH2_ANOGA AGAP005221-PA (Ribosomal RNA methyltransferase Nop2) Coiled coil;Methyltransferase;RNA-binding;Reference proteome;Ribosome biogenesis;S-adenosyl-L-methionine;Transferase	50.4426	29.0315	43.7352	28.568	73.1519
AGAP009047	0.35887	Essential	Essential	14	2	2.01881e-08	Essential	0.2371	0.2095	0.226	0.0019	0.4909	0.0098	0.0136	0.0022	0.0262	0.0086	0.0113	Q7PW91_ANOGA AGAP009047-PA (Replication factor C subunit 3/5) ATP-binding;Nucleotide-binding;Reference proteome	24.8771	26.2341	13.9464	9.15478	24.1838
AGAP010198	0.355336	Essential	Essential	5	2	0.389307	Non-essential	0.0255	0.1036	0.7814	0.0043	0.033	0.0149	0.0072	0.0018	0.0051	0.0149	0.0338	Q5TNU6_ANOGA Ribonucleoside-diphosphate reductase (EC 1.17.4.1) (Fragment) FUNCTION: Provides the precursors necessary for DNA synthesis. Catalyzes the biosynthesis of deoxyribonucleotides from the corresponding ribonucleotides. {ECO:0000256|RuleBase:RU003410}. ATP-binding;Allosteric enzyme;DNA replication;Disulfide bond;Nucleotide-binding;Oxidoreductase;Reference proteome	53.8076	63.1975	26.8486	15.9531	50.4958
AGAP008617	0.353731	Essential	Essential	9	4	0.00486439	Essential	0.1048	0.1432	0.6474	0.0008	0.1418	0.0091	0.0043	0.0212	0.0086	0.0116	0.012	Q7Q8I2_ANOGA 26S proteasome regulatory subunit RPN11 Coiled coil;Reference proteome	149.067	58.2385	130.799	104.032	210.186
AGAP002348	0.35358	Essential	Essential	4	1	0.446125	Non-essential	0.0567	0.9719	0.0273	0	0.0001	0.0001	0.0001	0	0.0003	0.0001	0	Q7QBX4_ANOGA Exosome complex component RRP45 (Exosome component 9) Nucleus;Reference proteome	28.2028	9.28131	27.6259	21.7219	33.6728
AGAP007682	0.350423	Essential	Essential	14	52	1	Non-essential	0.0415	0.2663	0.6785	0.0009	0.0026	0.0164	0.0033	0.0026	0.0065	0.0073	0.0157	A0NBI8_ANOGA AGAP007682-PA ATP-binding;Cytoplasm;Nucleotide-binding;Reference proteome	20.0362	9.82844	22.0026	9.6591	26.7473
AGAP005630	0.349938	Essential	Essential	16	4	2.15129e-08	Essential	0.0157	0.2505	0.6987	0.0006	0.0017	0.0082	0.0016	0.0059	0.0023	0.01	0.0204	Q7PIQ3_ANOGA Vesicle-fusing ATPase (EC 3.6.4.6) ATP-binding;Coiled coil;Nucleotide-binding;Reference proteome	255.209	101.145	257.662	162.966	347.829
AGAP012045	0.348841	Essential	Essential	2	5	1	Non-essential	0.0828	0.4386	0.552	0.0002	0.0008	0.0068	0.0001	0.0001	0.0005	0.0003	0.0008	Q7PZR7_ANOGA RNA helicase (EC 3.6.4.13) ATP-binding;Helicase;Hydrolase;Nucleotide-binding;Reference proteome	132.281	134.591	63.1551	40.5824	182.67
AGAP005365	0.34556	Essential	Essential	4	1	0.446125	Non-essential	0.054	0.9934	0.0065	0	0	0.0001	0	0	0	0	0	Q7Q7D7_ANOGA Ribosome biogenesis protein BRX1 homolog FUNCTION: Required for biogenesis of the 60S ribosomal subunit. {ECO:0000256|ARBA:ARBA00003439}. Coiled coil;Reference proteome	78.589	42.9156	68.051	45.798	107.757
AGAP002945	0.342443	Essential	Essential	9	3	0.00129037	Essential	0.0979	0.0495	0.7806	0.003	0.0423	0.0295	0.0011	0.0285	0.0009	0.0026	0.0621	Q7PRA2_ANOGA Glutamyl-tRNA synthetase (EC 6.1.1.15) (EC 6.1.1.17) (Prolyl-tRNA synthetase) ATP-binding;Aminoacyl-tRNA synthetase;Ligase;Nucleotide-binding;Protein biosynthesis;Reference proteome	56.0264	18.401	53.9706	46.2347	62.3684
AGAP004430	0.341328	Essential	Essential	3	5	1	Non-essential	0.0106	0.0813	0.8966	0.0001	0.0001	0.014	0.0005	0	0.0031	0.0035	0.0007	Q7PQ65_ANOGA 5'-3' exoribonuclease 1 (EC 3.1.13.-) Coiled coil;Cytoplasm;Exonuclease;Hydrolase;Nuclease;RNA-binding;Reference proteome	26.5289	17.9992	19.5754	13.987	31.4649
AGAP006037	0.339776	Essential	Essential	5	2	0.389307	Non-essential	0.0031	0.9531	0.0463	0	0	0.0006	0	0	0	0	0	Q7PP63_ANOGA 60S ribosomal protein L24 (AGAP006037-PA) RNA-binding;Reference proteome;Ribonucleoprotein;Ribosomal protein;rRNA-binding	4512.28	1602.37	4458.89	3651.49	5573.42
AGAP006062	0.337569	Essential	Essential	1	0	0	Essential	0.2389	0.8953	0.0939	0.0001	0.0001	0.0088	0.0001	0.0004	0.0008	0.0002	0.0004	Q7Q635_ANOGA AGAP006062-PA Reference proteome	14.0839	13.6569	7.46445	4.84006	15.1762
AGAP001537	0.337451	Essential	Essential	10	10	0.173519	Non-essential	0.0522	0.8857	0.1098	0.0001	0.0013	0.0008	0.0004	0.0002	0.0007	0.0002	0.0008	Q7PXR8_ANOGA DNA helicase (EC 3.6.4.12) ATP-binding;Coiled coil;DNA damage;DNA repair;Helicase;Hydrolase;Nucleotide-binding;Nucleus;Reference proteome	3.45412	4.79472	1.52157	0.716325	2.95548
AGAP009624	0.336466	Essential	Essential	3	7	1	Non-essential	0.0306	0.0103	0.7748	0.0116	0.0248	0.0137	0.0066	0.0089	0.0014	0.0224	0.1256	Q7Q1U7_ANOGA CTP synthase (EC 6.3.4.2) (UTP--ammonia ligase) (Fragment) FUNCTION: Catalyzes the ATP-dependent amination of UTP to CTP with either L-glutamine or ammonia as the source of nitrogen. {ECO:0000256|RuleBase:RU810713}. ATP-binding;Glutamine amidotransferase;Ligase;Nucleotide-binding;Pyrimidine biosynthesis;Reference proteome	77.1872	29.9572	79.568	60.1321	98.8067
AGAP008001	0.335557	Essential	Essential	4	2	1	Non-essential	0.016	0.9651	0.0339	0.0002	0	0.0007	0	0	0	0	0.0001	Q7PJ34_ANOGA Ribosome biogenesis protein NSA2 homolog FUNCTION: Involved in the biogenesis of the 60S ribosomal subunit. May play a part in the quality control of pre-60S particles. {ECO:0000256|RuleBase:RU367114}. Coiled coil;Nucleus;Reference proteome;Ribonucleoprotein;Ribosome biogenesis;rRNA processing	1041.95	387.644	1015.16	747.355	1385.12
AGAP009323	0.335278	Essential	Essential	9	6	0.0386713	Non-essential	0.91	0.0011	0.02	0.0001	0.8872	0.0018	0.0108	0.0322	0.0023	0.0091	0.0355	Q7PSE5_ANOGA Prohibitin Coiled coil;Membrane;Mitochondrion;Mitochondrion inner membrane;Reference proteome	206.401	94.4635	183.882	155.49	240.736
AGAP001526	0.334026	Essential	Essential	5	1	0.0639263	Non-essential	0.1325	0.8879	0.0989	0.0001	0.0063	0.0008	0.0013	0.0005	0.0023	0.0005	0.0015	Q7PXQ6_ANOGA Non-specific serine/threonine protein kinase (EC 2.7.11.1) ATP-binding;Kinase;Magnesium;Metal-binding;Nucleotide-binding;Reference proteome;Serine/threonine-protein kinase;Transferase	67.23	35.1072	58.1098	44.0778	85.3301
AGAP011961	0.333693	Essential	Essential	5	2	0.389307	Non-essential	0.0868	0.684	0.2299	0.0011	0.0051	0.0079	0.0232	0.0003	0.0311	0.013	0.0044	Q7PZK7_ANOGA AGAP011961-PA (Cell division control protein 45) Cell cycle;DNA replication;Nucleus;Reference proteome	12.7216	14.3925	6.18762	3.63818	12.913
AGAP006817	0.333033	Essential	Essential	4	0	0	Essential	0.0416	0.9444	0.0531	0	0	0.0003	0.0005	0	0.0012	0.0005	0.0001	Q7PTA1_ANOGA FACT complex subunit FUNCTION: Component of the FACT complex, a general chromatin factor that acts to reorganize nucleosomes. The FACT complex is involved in multiple processes that require DNA as a template such as mRNA elongation, DNA replication and DNA repair. During transcription elongation the FACT complex acts as a histone chaperone that both destabilizes and restores nucleoso…	42.7821	30.1573	30.4155	22.445	53.2856
AGAP011888	0.33281	Essential	Essential	5	2	0.389307	Non-essential	0.2574	0.1031	0.4116	0.0013	0.0301	0.0908	0.0683	0.0181	0.0661	0.109	0.1014	Q7PZF9_ANOGA AGAP011888-PA (Exportin-5) Reference proteome	15.2936	8.45783	11.3756	9.32231	16.8747
AGAP003047	0.332734	Essential	Essential	3	9	1	Non-essential	0.0326	0.1635	0.7385	0.0007	0.0022	0.0588	0.0009	0.0005	0.0138	0.0196	0.0014	F5HK97_ANOGA AGAP003047-PA (AGAP003047-PB) (AGAP003047-PC) (AGAP003047-PD) (ATP-dependent RNA helicase) ATP-binding;Helicase;Hydrolase;Nucleotide-binding;Reference proteome	NA	NA	NA	NA	NA
AGAP009970	0.332221	Essential	Essential	1	4	1	Non-essential	0.065	0.3651	0.4768	0.0007	0.0136	0.0024	0.0127	0.0003	0.1071	0.0196	0.0017	Q7Q151_ANOGA AGAP009970-PA (Fragment) Reference proteome	44.8979	18.2909	43.7076	32.0937	52.4994
AGAP010591	0.332076	Essential	Essential	5	1	0.0639263	Non-essential	0.0264	0.1963	0.6717	0.0013	0.0273	0.0021	0.0005	0.0885	0.0001	0.0034	0.0087	Q7Q8S2_ANOGA 40S ribosomal protein S20 Reference proteome;Ribonucleoprotein;Ribosomal protein	2716.93	646.618	2836.45	2313.69	3227.57
AGAP010313	0.331571	Essential	Essential	11	6	0.00158166	Essential	0.1045	0.1883	0.6362	0.0014	0.0241	0.0176	0.0313	0.0074	0.0327	0.0402	0.0208	Q7Q0G1_ANOGA Non-specific serine/threonine protein kinase (EC 2.7.11.1) (Fragment) ATP-binding;DNA damage;DNA repair;Kinase;Nucleotide-binding;Reference proteome;Transferase;C3VFB7_ANOGA Meiotic protein 41-like protein (Fragment)	6.61061	4.4133	4.74491	3.7083	10.3544
AGAP011383	0.331363	Essential	Essential	3	3	1	Non-essential	0.0246	0.9984	0.0015	0	0	0.0001	0	0	0	0	0	Q7Q2X1_ANOGA AGAP011383-PA FUNCTION: Required for the processing of the 27S pre-rRNA. {ECO:0000256|ARBA:ARBA00003387}. Coiled coil;Nucleus;Reference proteome;Ribosome biogenesis	65.7208	32.8965	58.9694	40.6547	81.5019
AGAP010321	0.331305	Essential	Essential	7	4	0.140307	Non-essential	0.0124	0.3642	0.6053	0.0006	0.0021	0.004	0.0017	0.0022	0.0043	0.0133	0.0023	Q7Q2H6_ANOGA AGAP010321-PA (DNA-directed RNA polymerase II subunit RPB3) DNA-directed RNA polymerase;Reference proteome;Transcription	174.185	119.836	142.192	79.9599	215.536
AGAP008929	0.329855	Essential	Essential	2	1	1	Non-essential	0.2809	0.0006	0.0071	0.0002	0.8049	0.0002	0.0004	0.1825	0	0.0001	0.0039	Q7PWK7_ANOGA Threonyl-tRNA synthetase (EC 6.1.1.3) ATP-binding;Aminoacyl-tRNA synthetase;Coiled coil;Ligase;Nucleotide-binding;Protein biosynthesis;Reference proteome	132.974	48.7347	128.751	106.901	146.248
AGAP001910	0.329851	Essential	Essential	5	0	0	Essential	0.208	0.0788	0.3065	0.0031	0.517	0.0079	0.0047	0.0075	0.0039	0.0015	0.069	Q7PUC9_ANOGA 40S ribosomal protein S3 (AGAP001910-PA) RNA-binding;Reference proteome;Ribonucleoprotein;Ribosomal protein	3296.65	871.861	3302.38	2762	3783.09
AGAP010679	0.329819	Essential	Essential	4	1	0.446125	Non-essential	0.7105	0.011	0.0142	0.0033	0.9694	0.0011	0	0.0001	0.0003	0.0005	0	Q7QE31_ANOGA AGAP010679-PA (Mitochrondrial inner membrane translocase subunit TIM10) Reference proteome	131.318	61.6478	125.671	91.0337	147.491
AGAP002474	0.328628	Essential	Essential	4	1	0.446125	Non-essential	0.0813	0.4672	0.4614	0.0005	0.006	0.0046	0.0035	0.0113	0.0051	0.0329	0.0076	Q7QC68_ANOGA Cleavage and polyadenylation specificity factor subunit 2 (Cleavage and polyadenylation specificity factor 100 kDa subunit) Nucleus;RNA-binding;Reference proteome;mRNA processing	15.2554	9.49461	10.3483	8.50724	18.7144
AGAP009923	0.328351	Essential	Essential	6	2	0.0634054	Non-essential	0.0644	0.0507	0.6504	0.0058	0.0074	0.0194	0.0625	0.005	0.0023	0.0186	0.1778	Q7Q184_ANOGA Integrator complex subunit 11 Reference proteome	21.9931	8.93028	20.7753	17.6355	23.8771
AGAP012373	0.328341	Essential	Essential	9	6	0.0386713	Non-essential	0.1475	0.2218	0.1752	0.3463	0.1401	0.0406	0.0012	0.0466	0.002	0.0219	0.0043	Q7Q0B6_ANOGA AGAP012373-PA (Fragment) Reference proteome;Repeat;WD repeat	45.1275	20.7931	37.5688	30.6304	49.9963
AGAP001929	0.328177	Essential	Essential	5	1	0.0639263	Non-essential	0.0472	0.7699	0.2215	0.0001	0.0001	0.0073	0.0001	0.0002	0.0002	0.0004	0.0002	Q7PYG4_ANOGA DNA polymerase (EC 2.7.7.7) 4Fe-4S;DNA replication;DNA-binding;DNA-directed DNA polymerase;Iron;Iron-sulfur;Metal-binding;Nucleotidyltransferase;Nucleus;Reference proteome;Transferase;Zinc;Zinc-finger	10.2014	10.1012	5.47402	3.63508	14.6852
AGAP011170	0.328174	Essential	Essential	3	3	1	Non-essential	0.1321	0.9893	0.0104	0	0.0001	0.0001	0	0	0.0001	0	0	Q7QHF7_ANOGA AGAP011170-PA Nucleus;Reference proteome	14.1787	6.10345	12.0091	10.0108	17.9226
AGAP009222	0.323501	Essential	Essential	7	8	1	Non-essential	0.02	0.4562	0.5161	0.0015	0.0003	0.0172	0.0025	0.0003	0.0019	0.0017	0.0024	Q7PVP5_ANOGA DNA ligase (EC 6.5.1.1) (Fragment) ATP-binding;DNA damage;DNA recombination;DNA repair;DNA replication;Ligase;Nucleotide-binding;Reference proteome	26.2102	20.439	17.7577	10.4146	36.8045
AGAP010894	0.323117	Essential	Essential	2	1	1	Non-essential	0.4115	0.1238	0.1648	0.0237	0.3441	0.0438	0.1029	0.0894	0.0272	0.0122	0.0681	Q7PSJ1_ANOGA AGAP010894-PA (Signal recognition particle receptor subunit alpha) GTP-binding;Nucleotide-binding;Receptor;Reference proteome	62.2731	23.3447	55.9131	47.6549	70.7644
AGAP010282	0.322966	Essential	Essential	3	29	1	Non-essential	0.0295	0.1119	0.781	0.0011	0.0136	0.0067	0.0036	0.0182	0.0017	0.0149	0.0473	Q7Q0L2_ANOGA AGAP010282-PA (Fragment) FUNCTION: Component of the post-replicative DNA mismatch repair system (MMR). {ECO:0000256|RuleBase:RU003756}. ATP-binding;DNA damage;DNA repair;DNA-binding;Nucleotide-binding;Nucleus;Reference proteome	31.5868	37.1992	19.3543	6.98589	34.8952
AGAP012057	0.32279	Essential	Essential	3	0	0	Essential	0.1246	0.999	0.001	0	0	0	0	0	0	0	0	Q7PV80_ANOGA AGAP012057-PA Coiled coil;Reference proteome	44.8783	20.4475	42.0575	30.1811	57.3917
AGAP011677	0.322692	Essential	Essential	14	6	1.10756e-05	Essential	0.1377	0.8764	0.0314	0.0008	0.0135	0.0001	0.0004	0.069	0.001	0.0074	0.0001	Q7PZ10_ANOGA AGAP011677-PA (Fragment) Reference proteome	36.9486	16.0697	31.3818	25.0785	47.3688
AGAP012369	0.322126	Essential	Essential	7	0	0	Essential	0.1142	0.05	0.3085	0.0898	0.0428	0.0352	0.1364	0.0196	0.0484	0.2355	0.0336	Q7PKF3_ANOGA AGAP012369-PA (Fragment) Reference proteome	20.6561	7.70199	19.552	15.3224	25.5836
AGAP006090	0.321709	Essential	Essential	2	1	1	Non-essential	0.0998	0.8845	0.0038	0	0	0.1116	0	0.0001	0.0001	0	0	Q7Q615_ANOGA AGAP006090-PA (Nucleolar protein 15) RNA-binding;Reference proteome	116.711	67.7425	99.5702	65.151	147.198
AGAP011514	0.320112	Essential	Essential	31	48	6.81433e-05	Essential	0.0085	0.0188	0.8853	0.0027	0.0016	0.002	0.0032	0.0117	0.0004	0.0395	0.0348	Q7Q7K4_ANOGA AGAP011514-PA (Fragment) Reference proteome	89.4675	133.564	6.96535	2.84021	195.621
AGAP005735	0.319051	Essential	Essential	2	0	0	Essential	0.0498	0.9792	0.0204	0	0	0.0004	0	0	0	0	0	A7UTV2_ANOGA AGAP005735-PA Metal-binding;Reference proteome;Zinc;Zinc-finger	15.9308	7.92281	13.3918	10.1737	18.4806
AGAP009642	0.31856	Essential	Essential	9	6	0.0386713	Non-essential	0.9423	0.0023	0.0196	0.0007	0.8712	0.0026	0.0235	0.0355	0.0026	0.0051	0.0369	Q7PMG2_ANOGA Prohibitin Membrane;Mitochondrion;Mitochondrion inner membrane;Reference proteome	261.078	119.096	252.764	188.113	271.283
AGAP011092	0.31821	Essential	Essential	3	12	1	Non-essential	0.0155	0.1316	0.8365	0.0001	0.0027	0.0086	0.0004	0.0023	0.0026	0.0018	0.0133	Q7QH99_ANOGA Polyadenylate-binding protein (PABP) FUNCTION: Binds the poly(A) tail of mRNA. {ECO:0000256|RuleBase:RU362004}. Coiled coil;Cytoplasm;RNA-binding;Reference proteome;Repeat	1017.59	307.261	959.59	892.91	1083.14
AGAP009082	0.317662	Essential	Essential	6	0	0	Essential	0.1821	0.3403	0.4269	0.0017	0.0514	0.029	0.0113	0.0802	0.0243	0.0212	0.0136	PSMD3_ANOGA Probable 26S proteasome non-ATPase regulatory subunit 3 (26S proteasome subunit S3) (26S proteasome regulatory subunit RPN3) (Diphenol oxidase A2 component) (DOX-A2) FUNCTION: Acts as a regulatory subunit of the 26 proteasome which is involved in the ATP-dependent degradation of ubiquitinated proteins. {ECO:0000250}. Proteasome;Reference proteome	107.267	40.4484	94.7452	68.5381	146.438
AGAP007670	0.317516	Essential	Essential	2	2	1	Non-essential	0.0329	0.5676	0.37825	0.00125	0.03125	0.00405	0.002	0.00435	0.0013	0.0028	0.0072	Q7PTD2_ANOGA AGAP007670-PB (U2 small nuclear ribonucleoprotein A) Reference proteome;A7UR52_ANOGA AGAP007670-PA (U2 small nuclear ribonucleoprotein A) Reference proteome	1.82143	0.70889	1.78709	1.24625	2.26181
AGAP009943	0.316835	Essential	Essential	1	6	1	Non-essential	0.0719	0.8493	0.1319	0.0015	0.0038	0.0082	0.0012	0.0006	0.0025	0.0005	0.0004	Q7Q167_ANOGA AGAP009943-PA Coiled coil;Metal-binding;Reference proteome;Repeat;Zinc;Zinc-finger	10.871	7.00635	8.34178	5.79743	16.0956
AGAP011285	0.316695	Essential	Essential	2	3	1	Non-essential	0.0476	0.9307	0.0679	0	0	0.0002	0.0002	0	0.0007	0.0002	0.0001	Q7QHP3_ANOGA AGAP011285-PA (Fragment) Coiled coil;Reference proteome	19.3866	10.5758	15.6854	10.8496	24.842
AGAP008297	0.316533	Essential	Essential	6	1	0.00909684	Non-essential	0.0454	0.093	0.7362	0.0039	0.003	0.0377	0.0444	0.0022	0.0032	0.0204	0.056	Q7Q495_ANOGA Leucyl-tRNA synthetase (EC 6.1.1.4) (Fragment) ATP-binding;Aminoacyl-tRNA synthetase;Ligase;Nucleotide-binding;Protein biosynthesis;Reference proteome	68.9126	25.8732	66.0168	52.4964	83.8701
AGAP012122	0.316299	Essential	Essential	5	1	0.0639263	Non-essential	0.0335	0.5594	0.3981	0.0007	0.003	0.0056	0.0047	0.001	0.0113	0.015	0.0013	Q7PZW7_ANOGA AGAP012122-PA (DNA-directed RNA polymerase III subunit RPC8) DNA-directed RNA polymerase;Nucleus;Reference proteome;Transcription	14.0614	6.70186	12.7871	8.53745	16.6864
AGAP012402	0.315321	Essential	Essential	6	3	0.247818	Non-essential	0.0935	0.5125	0.2823	0.021	0.0379	0.0547	0.0135	0.006	0.0218	0.0107	0.0395	Q7Q0D9_ANOGA Ribosomal RNA-processing protein 43 Reference proteome	33.4069	11.9217	34.3108	26.4682	41.0318
AGAP011906	0.314865	Essential	Essential	3	1	1	Non-essential	0.029	0.3621	0.5774	0.0005	0.0038	0.0028	0.0014	0.0059	0.0007	0.0024	0.0429	Q5TMQ4_ANOGA AGAP011906-PA (Exosome complex component MTR3) Reference proteome	30.8995	13.5835	28.3057	20.1997	34.7715
AGAP008345	0.313782	Essential	Essential	3	4	1	Non-essential	0.0159	0.5889	0.408	0.0001	0.0001	0.0019	0.0002	0.0001	0.0002	0.0004	0.0002	Q7Q4D3_ANOGA Methionine aminopeptidase 2 (MAP 2) (MetAP 2) (EC 3.4.11.18) (Peptidase M) FUNCTION: Cotranslationally removes the N-terminal methionine from nascent proteins. The N-terminal methionine is often cleaved when the second residue in the primary sequence is small and uncharged (Met-Ala-, Cys, Gly, Pro, Ser, Thr, or Val). {ECO:0000256|HAMAP-Rule:MF_03175, ECO:0000256|RuleBase:RU003653}. A…	187.164	90.4404	162.419	122.91	213.003
AGAP012121	0.312777	Essential	Essential	3	4	1	Non-essential	0.0293	0.6353	0.3593	0	0.0002	0.0008	0.0008	0.0001	0.0022	0.001	0.0002	Q7PZW6_ANOGA Serine/threonine-protein kinase RIO1 (EC 2.7.11.1) (Fragment) ATP-binding;Cytoplasm;Hydrolase;Kinase;Magnesium;Metal-binding;Nucleotide-binding;Reference proteome;Ribosome biogenesis;Serine/threonine-protein kinase;Transferase	31.5685	19.5423	25.0424	17.9062	37.1157
AGAP005191	0.311905	Essential	Essential	8	10	1	Non-essential	0.0504	0.6729	0.2961	0.0003	0.014	0.0059	0.0016	0.0005	0.0031	0.0011	0.0046	Q7Q9K4_ANOGA AGAP005191-PA (Exosome complex exonuclease DIS3/RRP44) Nucleus;RNA-binding;Reference proteome	21.3947	11.3782	15.9285	12.4436	27.814
AGAP006607	0.309369	Essential	Non-essential	2	0	0	Essential	0.0321	0.2381	0.5023	0.0437	0.17675	0.00745	0.00265	0.00385	0.0032	0.00875	0.01325	A7UUF8_ANOGA Eukaryotic translation initiation factor 3 subunit I (eIF3i) FUNCTION: Component of the eukaryotic translation initiation factor 3 (eIF-3) complex, which is involved in protein synthesis of a specialized repertoire of mRNAs and, together with other initiation factors, stimulates binding of mRNA and methionyl-tRNAi to the 40S ribosome. The eIF-3 complex specifically targets and initia…	6.90626	1.98088	6.93421	5.67562	7.97178
AGAP008916	0.309084	Essential	Essential	6	3	0.247818	Non-essential	0.0039	0.1112	0.8764	0.0004	0.0036	0.0006	0	0.0001	0	0	0.0076	Q5TNJ4_ANOGA AGAP008916-PA (Fragment) Reference proteome	3400.47	981.372	3445.24	2710.82	3947.64
AGAP003215	0.308448	Essential	Essential	33	5	4.16253e-21	Essential	0.074	0.9756	0.0233	0	0	0.0006	0.0001	0	0	0.0001	0.0001	A0T4G5_ANOGA 26S proteasome regulatory subunit T2 (AGAP003215-PA) (AGAP003216-PA) ATP-binding;Nucleotide-binding;Proteasome;Reference proteome	33.8534	14.3262	28.5859	21.8291	46.9125
AGAP005438	0.308361	Essential	Non-essential	5	2	0.389307	Non-essential	0.1611	0.998	0.0019	0	0	0	0	0	0	0	0	Q7Q786_ANOGA AGAP005438-PA Reference proteome	40.7752	18.3465	39.3125	27.2084	47.3964
AGAP010028	0.307308	Essential	Essential	2	6	1	Non-essential	0.1913	0.321	0.1918	0.0064	0.4465	0.0279	0.0002	0.0012	0.0008	0.0002	0.004	Q7Q111_ANOGA DNA topoisomerase (EC 5.6.2.1) FUNCTION: Introduces a single-strand break via transesterification at a target site in duplex DNA. Releases the supercoiling and torsional tension of DNA introduced during the DNA replication and transcription by transiently cleaving and rejoining one strand of the DNA duplex. The scissile phosphodiester is attacked by the catalytic tyrosine of the enzy…	8.08272	9.19419	3.56022	2.36589	9.74151
AGAP010925	0.305817	Essential	Essential	2	14	1	Non-essential	0.0448	0.5074	0.4586	0.0001	0.0018	0.0019	0.004	0.0003	0.0192	0.0055	0.0012	Q7PSJ0_ANOGA AGAP010925-PA (Fragment) Coiled coil;Reference proteome	16.1474	5.97716	15.524	10.8443	19.89
AGAP011448	0.305142	Essential	Essential	5	12	1	Non-essential	0.069	0.9187	0.0666	0.0011	0.0048	0.0054	0.001	0.0006	0.0006	0.0003	0.0009	FEN1_ANOGA Flap endonuclease 1 (FEN-1) (EC 3.1.-.-) (Flap structure-specific endonuclease 1) FUNCTION: Structure-specific nuclease with 5'-flap endonuclease and 5'-3' exonuclease activities involved in DNA replication and repair. During DNA replication, cleaves the 5'-overhanging flap structure that is generated by displacement synthesis when DNA polymerase encounters the 5'-end of a downstream O…	27.8809	18.9197	19.5321	14.0334	38.0353
AGAP010310	0.30508	Essential	Essential	5	0	0	Essential	0.0262	0.06	0.6502	0.0091	0.0133	0.0162	0.0174	0.0153	0.0094	0.1248	0.0842	Q7PLZ0_ANOGA Eukaryotic peptide chain release factor subunit 1 Cytoplasm;Protein biosynthesis;Reference proteome;C3VFL8_ANOGA Eukaryotic peptide chain release factor subunit 1 (Fragment) Protein biosynthesis	283.11	118.102	247.035	198.266	382.396
AGAP010267	0.303898	Essential	Essential	9	3	0.00129037	Essential	0.0701	0.3688	0.4285	0.0117	0.0447	0.0255	0.0086	0.034	0.005	0.0179	0.0554	Q7Q0M3_ANOGA Glutaminyl-tRNA synthetase (EC 6.1.1.18) ATP-binding;Aminoacyl-tRNA synthetase;Ligase;Nucleotide-binding;Protein biosynthesis;Reference proteome	59.7718	28.8434	48.2846	37.2978	78.1834
AGAP005108	0.303079	Essential	Essential	0	6	1	Non-essential	0.07455	0.72815	0.21515	0.0023	0.0108	0.0239	0.0027	0.00225	0.00465	0.00405	0.00615	A7UT43_ANOGA AGAP005108-PB (Proliferation-associated 2G4) Reference proteome;Q7Q9Q2_ANOGA AGAP005108-PA (Proliferation-associated 2G4) Reference proteome	12.7041	7.16325	NA	NA	NA
AGAP006997	0.302266	Essential	Non-essential	7	3	0.0440405	Non-essential	0.2062	0.0015	0.0082	0	0.8851	0.0001	0	0.1032	0	0	0.0019	Q7PF58_ANOGA Alanine--tRNA ligase (EC 6.1.1.7) FUNCTION: Catalyzes the attachment of alanine to tRNA(Ala) in a two-step reaction: alanine is first activated by ATP to form Ala-AMP and then transferred to the acceptor end of tRNA(Ala). Also edits incorrectly charged tRNA(Ala) via its editing domain. {ECO:0000256|HAMAP-Rule:MF_03133}. ATP-binding;Aminoacyl-tRNA synthetase;Coiled coil;Ligase;Metal-b…	10.8115	7.23643	8.50115	5.44896	14.619
AGAP004514	0.301163	Essential	Non-essential	7	3	0.0440405	Non-essential	0.2056	0.9983	0.0016	0	0	0	0	0	0	0	0	Q7Q9Z3_ANOGA AGAP004514-PA (Nuclear GTP-binding protein) Reference proteome	96.992	46.2074	87.7526	65.2507	113.016
AGAP009615	0.300017	Essential	Essential	2	3	1	Non-essential	0.2145	0.1766	0.4614	0.0075	0.0076	0.1626	0.0216	0.0016	0.0786	0.0748	0.0076	Q7Q1V5_ANOGA AGAP009615-PA (Fragment) Reference proteome;Repeat;WD repeat	20.8874	11.9118	17.5367	12.138	28.0716
AGAP011804	0.299716	Essential	Essential	0	5	1	Non-essential	0.0919	0.7376	0.1856	0.0006	0.0279	0.0051	0.0011	0.001	0.0009	0.0004	0.0398	Q7PZ98_ANOGA Eukaryotic translation initiation factor 2D (Ligatin) Reference proteome	20.1162	9.57743	18.1265	12.9198	25.7947
AGAP013519	0.297827	Essential	Essential	4	1	0.446125	Non-essential	0.0209	0.2525	0.7033	0.0008	0.0087	0.0015	0.0011	0.0116	0.0006	0.0116	0.0084	F5HMM7_ANOGA U6 snRNA-associated Sm-like protein LSm3 FUNCTION: Binds specifically to the 3'-terminal U-tract of U6 snRNA. {ECO:0000256|RuleBase:RU365046}. Nucleus;RNA-binding;Reference proteome;Ribonucleoprotein;Spliceosome;mRNA processing;mRNA splicing	39.2598	10.0536	38.2492	30.9241	46.7266
AGAP008673	0.293844	Essential	Essential	2	5	1	Non-essential	0.0844	0.6158	0.2834	0.0052	0.0234	0.0287	0.0059	0.0054	0.0071	0.0036	0.0216	Q7Q8E2_ANOGA AGAP008673-PA (Fragment) ATP-binding;DNA damage;Nucleotide-binding;Reference proteome	5.93784	6.95545	3.19833	2.12923	5.70481
AGAP009075	0.293071	Essential	Essential	2	7	1	Non-essential	0.0515	0.2068	0.4438	0.0244	0.0147	0.0357	0.0616	0.005	0.0775	0.1247	0.006	Q7PW65_ANOGA RNA helicase (EC 3.6.4.13) (Fragment) ATP-binding;Hydrolase;Nucleotide-binding;Reference proteome	345.905	205.827	258.092	203.26	429.665
AGAP006733	0.292653	Essential	Essential	2	4	1	Non-essential	0.0191	0.7695	0.2043	0.0001	0.0002	0.0231	0.0001	0.0001	0.001	0.0012	0.0002	Q7QI92_ANOGA AGAP006733-PA (THO complex subunit 4) RNA-binding;Reference proteome	159.573	85.2449	132.609	100.2	189.433
AGAP010253	0.289906	Essential	Essential	26	14	1.64456e-10	Essential	0.0156	0.1685	0.7718	0.0042	0.0181	0.0062	0.0019	0.0041	0.0029	0.0093	0.0129	Q7PMD7_ANOGA Proteasome subunit alpha type FUNCTION: The proteasome is a multicatalytic proteinase complex which is characterized by its ability to cleave peptides with Arg, Phe, Tyr, Leu, and Glu adjacent to the leaving group at neutral or slightly basic pH. {ECO:0000256|RuleBase:RU000551}. Cytoplasm;Nucleus;Proteasome;Reference proteome	129.435	63.7024	116.18	81.0218	151.849
AGAP004703	0.286559	Essential	Non-essential	15	2	3.031e-09	Essential	0.0177	0.1458	0.7282	0.0014	0.0103	0.0101	0.0016	0.0016	0.0015	0.002	0.0976	Q7PMU6_ANOGA DNA-directed RNA polymerase subunit (EC 2.7.7.6) FUNCTION: DNA-dependent RNA polymerase catalyzes the transcription of DNA into RNA using the four ribonucleoside triphosphates as substrates. {ECO:0000256|RuleBase:RU004279}. DNA-directed RNA polymerase;Magnesium;Nucleotidyltransferase;Nucleus;Reference proteome;Transcription;Transferase	34.8312	26.8685	25.1868	16.1769	36.6991
AGAP009548	0.286236	Essential	Essential	16	4	2.15129e-08	Essential	0.1587	0.08	0.5509	0.0053	0.0545	0.0884	0.0078	0.0191	0.0045	0.0069	0.1828	A7USD2_ANOGA AGAP009548-PA ATP-binding;Nucleotide-binding;Reference proteome	7.48741	4.70515	5.79577	3.99008	10.3163
AGAP010493	0.285067	Essential	Essential	4	5	1	Non-essential	0.1538	0.851	0.1142	0.0003	0.0006	0.0085	0.0031	0.0003	0.0179	0.0039	0.0003	Q7Q8X9_ANOGA AGAP010493-PA (Fragment) Coiled coil;Nucleus;Reference proteome;Transcription;Transcription regulation	36.1441	26.3496	27.937	18.6943	40.1236
AGAP007989	0.284598	Essential	Essential	5	1	0.0639263	Non-essential	0.0622	0.1468	0.8064	0.0009	0.002	0.0256	0.0037	0.0012	0.0071	0.0031	0.0031	Q5TQL7_ANOGA AGAP007989-PA (Fragment) Coiled coil;Reference proteome	5.82313	4.51097	3.64007	2.92311	6.4836
AGAP013292	0.283046	Essential	Essential	1	0	0	Essential	0.0489	0.484	0.4906	0.0002	0.0001	0.0235	0.0002	0.0001	0.0003	0.0002	0.0008	F5HL10_ANOGA AGAP013292-PA Reference proteome	9.47006	12.8876	4.31762	2.54893	7.814
AGAP002306	0.282683	Essential	Essential	4	2	1	Non-essential	0.1369	0.7743	0.1275	0.0002	0.0515	0.0013	0.0001	0.0397	0	0	0.0054	Q7PRC2_ANOGA 60S ribosomal protein L4 (AGAP002306-PA) Coiled coil;Reference proteome;Ribonucleoprotein;Ribosomal protein	3730.32	1271.05	3608.91	2708.5	4369.25
AGAP003002	0.282156	Essential	Essential	4	7	1	Non-essential	0.0787	0.9961	0.0038	0	0	0	0	0	0	0	0	Q7QD87_ANOGA Putative rRNA methyltransferase (EC 2.1.1.-) (2'-O-ribose RNA methyltransferase SPB1 homolog) FUNCTION: Probable methyltransferase involved in the maturation of rRNA and in the biogenesis of ribosomal subunits. {ECO:0000256|HAMAP-Rule:MF_03163}. Coiled coil;Methyltransferase;Nucleus;Reference proteome;Ribosome biogenesis;S-adenosyl-L-methionine;Transferase;rRNA processing	65.6198	24.2356	63.7177	49.5828	79.4146
AGAP005533	0.281433	Essential	Essential	6	1	0.00909684	Non-essential	0.0309	0.1852	0.7633	0.0001	0.0021	0.0127	0.0046	0.0003	0.0107	0.009	0.012	Q5TRL2_ANOGA AGAP005533-PA Reference proteome	12.4913	3.41308	12.4889	9.65718	15.1022
AGAP008087	0.28098	Essential	Essential	3	1	1	Non-essential	0.0588	0.4146	0.5778	0	0.0001	0.0047	0.0001	0.0001	0.0009	0.0015	0.0002	Q5TQK8_ANOGA AGAP008087-PA Hydrolase;Nuclease;RNA-binding;Reference proteome	7.25577	4.77573	5.31294	3.9273	7.93546
AGAP011114	0.278665	Essential	Essential	1	0	0	Essential	0.0407	0.1626	0.7017	0.005	0.0104	0.0061	0.0033	0.0137	0.0018	0.0036	0.0918	Q7QHB4_ANOGA AGAP011114-PA (Fragment) Hydrolase;Metal-binding;Reference proteome	19.9953	8.73321	17.6585	12.9611	24.7641
AGAP006755	0.276843	Essential	Essential	2	2	1	Non-essential	0.0409	0.995	0.0043	0.0001	0	0.0005	0	0	0	0	0	Q5TWF8_ANOGA U1 small nuclear ribonucleoprotein 70 kDa Nucleus;RNA-binding;Reference proteome;Ribonucleoprotein	68.3017	30.2314	56.2822	44.3409	92.6419
AGAP008417	0.276294	Essential	Essential	3	1	1	Non-essential	0.0965	0.5216	0.3825	0.0005	0.019	0.0142	0.0083	0.0014	0.0379	0.012	0.0025	Q7Q4I7_ANOGA Cyclin-H Cyclin;Reference proteome	13.3886	9.70854	9.71788	6.09074	18.1419
AGAP010699	0.276257	Essential	Essential	9	20	1	Non-essential	0.1288	0.5083	0.3713	0.0008	0.0094	0.0093	0.0122	0.0082	0.0088	0.0123	0.0595	Q7QE15_ANOGA AGAP010699-PA (Fragment) ATP-binding;Nucleotide-binding;Reference proteome	25.2317	41.8218	7.76212	0.476309	20.4367
AGAP011211	0.275901	Essential	Essential	3	2	1	Non-essential	0.0295	0.1347	0.6569	0.0023	0.0367	0.0032	0.0029	0.0175	0.0013	0.0071	0.1375	Q7QHJ5_ANOGA Ribosomal RNA-processing protein 4 Exosome;RNA-binding;Reference proteome	20.2586	6.79728	18.6966	15.4638	23.6572
AGAP008160	0.275184	Essential	Essential	4	4	1	Non-essential	0.2146	0.9706	0.025	0.0003	0.0005	0.0031	0.0001	0	0.0002	0	0.0001	Q7Q425_ANOGA AGAP008160-PA (Fragment) Reference proteome	28.3173	19.1602	20.2075	13.5467	43.0049
AGAP006798	0.274966	Essential	Essential	5	3	1	Non-essential	0.064	0.9104	0.0842	0.0007	0.0001	0.003	0.0002	0.0001	0.0001	0.0004	0.0008	Q7QID9_ANOGA AGAP006798-PA (Transformer-2 protein) RNA-binding;Reference proteome	18.4571	19.9835	10.0091	7.13121	18.4516
AGAP009905	0.274588	Essential	Essential	4	0	0	Essential	0.0085	0.5019	0.1401	0.2532	0.0801	0.0226	0.0006	0	0.0012	0.0002	0	Q7Q193_ANOGA AGAP009905-PA (PHD finger-like domain-containing protein 5A) Reference proteome	61.4145	34.1103	61.4312	34.5059	83.9759
AGAP012283	0.274367	Essential	Essential	5	3	1	Non-essential	0.0463	0.148	0.7311	0.002	0.0233	0.0177	0.0058	0.0066	0.0029	0.0101	0.0526	Q7Q069_ANOGA Cysteinyl-tRNA synthetase (EC 6.1.1.16) ATP-binding;Aminoacyl-tRNA synthetase;Coiled coil;Ligase;Metal-binding;Nucleotide-binding;Protein biosynthesis;Reference proteome;Zinc	54.7743	28.4294	42.6239	37.9203	69.8073
AGAP003434	0.273005	Essential	Essential	5	0	0	Essential	0.0908	0.9215	0.0772	0	0	0.0005	0.0002	0	0.0004	0.0001	0	Q7QDI4_ANOGA Condensin complex subunit 1 FUNCTION: Regulatory subunit of the condensin complex, a complex required for conversion of interphase chromatin into mitotic-like condense chromosomes. The condensin complex probably introduces positive supercoils into relaxed DNA in the presence of type I topoisomerases and converts nicked DNA into positive knotted forms in the presence of type II topois…	14.37	13.1845	9.28921	6.45139	12.9051
AGAP010147	0.272906	Non-essential	Essential	23	25	3.20228e-05	Essential	0.0252	0.1615	0.8098	0	0.0001	0.0082	0.0011	0.0001	0.0152	0.0038	0.0001	Q7PJV2_ANOGA AGAP010147-PA ATP-binding;Actin-binding;Coiled coil;Motor protein;Muscle protein;Myosin;Nucleotide-binding;Reference proteome;Thick filament	265.289	218.412	204.247	113.217	342.206
AGAP009772	0.272117	Essential	Essential	2	0	0	Essential	0.2683	0.1188	0.4981	0.0048	0.0756	0.0874	0.0371	0.0268	0.0954	0.0378	0.0182	Q7Q1I9_ANOGA AGAP009772-PA (Protein PTCD3-like protein, mitochondrial) (Fragment) Mitochondrion;RNA-binding;Reference proteome;Ribonucleoprotein;Ribosomal protein;Transit peptide;Translation regulation;rRNA-binding	35.8991	10.6522	36.7644	27.7626	43.361
AGAP010791	0.271404	Essential	Essential	2	2	1	Non-essential	0.1386	0.0061	0.1306	0.0028	0.7184	0.0018	0.0009	0.0068	0.0003	0.0008	0.1316	Q7Q228_ANOGA Polynucleotide phosphorylase 1 (EC 2.7.7.8) (Fragment) Cytoplasm;Nucleotidyltransferase;RNA-binding;Reference proteome;Transferase	12.1007	7.81033	8.0064	6.4359	17.0968
AGAP006240	0.270262	Essential	Essential	5	0	0	Essential	0.058	0.989	0.0108	0	0	0	0	0	0.0001	0	0	Q7Q5S0_ANOGA AGAP006240-PA Coiled coil;Reference proteome	33.3814	16.2102	27.6965	22.4347	39.5063
AGAP005873	0.269084	Essential	Essential	3	3	1	Non-essential	0.0677	0.968	0.0289	0.0001	0.0003	0	0.0001	0.0022	0.0001	0.0003	0	Q7Q6F5_ANOGA RPB6 homolog DNA-directed RNA polymerase;Nucleus;Reference proteome;Transcription	75.1515	17.8775	73.7515	65.8462	79.8608
AGAP006165	0.268887	Essential	Essential	11	4	0.00015385	Essential	0.0778	0.75145	0.2441	0	5e-05	0.00325	5e-05	0.00015	0.00075	0.0001	0.0001	Q7Q5W6_ANOGA AGAP006165-PA ATP-binding;Chromatin regulator;Coiled coil;Nucleotide-binding;Reference proteome;A7UU36_ANOGA AGAP006165-PB ATP-binding;Nucleotide-binding;Reference proteome	8.91454	6.15239	NA	NA	NA
AGAP009968	0.268838	Essential	Non-essential	7	4	0.140307	Non-essential	0.1676	0.2822	0.387	0.0007	0.0868	0.0019	0.0072	0.0019	0.001	0.0013	0.2298	Q7Q152_ANOGA AGAP009968-PA (Ribosome production factor 1) Reference proteome	60.905	36.0184	48.6969	31.8013	81.1711
AGAP007948	0.268348	Essential	Essential	3	0	0	Essential	0.046	0.3797	0.5304	0.0116	0.0031	0.0182	0.0122	0.001	0.01	0.0239	0.0101	Q7Q3M4_ANOGA AGAP007948-PA (Fragment) Coiled coil;Reference proteome;WD repeat	43.9719	28.2838	37.9828	21.4438	49.2226
AGAP008509	0.267151	Essential	Essential	4	12	1	Non-essential	0.0716	0.562	0.4141	0.0011	0.0096	0.0113	0.0001	0.0003	0.0006	0.0001	0.0009	Q7PNG7_ANOGA AGAP008509-PA (Fragment) Reference proteome;Repeat;TPR repeat	34.6626	23.0437	23.3358	16.3071	48.2116
AGAP009570	0.266523	Essential	Essential	0	1	1	Non-essential	0.0273	0.9997	0.0003	0	0	0	0	0	0	0	0	Q7Q1Y8_ANOGA AGAP009570-PA (RNA-binding protein with serine-rich domain 1) Nucleus;RNA-binding;Reference proteome	66.9666	41.337	49.6065	41.5113	71.455
AGAP009792	0.266475	Essential	Essential	6	11	1	Non-essential	0.0426	0.5116	0.4394	0.0021	0.0012	0.0096	0.0015	0.0088	0.0006	0.0035	0.0217	Q7Q1H0_ANOGA Importin subunit alpha Protein transport;Reference proteome;Repeat;Transport	136.313	194.835	61.1837	16.6608	116.164
AGAP006599	0.265949	Essential	Essential	11	23	1	Non-essential	0.2158	0.4873	0.324	0.0079	0.048	0.072	0.0061	0.0248	0.0131	0.0057	0.011	Q7Q577_ANOGA AGAP006599-PA ATP-binding;Helicase;Hydrolase;Nucleotide-binding;Reference proteome	11.4815	4.9174	10.1408	7.44812	14.2919
AGAP002076	0.264986	Essential	Essential	14	52	1	Non-essential	0.0195	0.0182	0.9176	0.0004	0.009	0.0053	0.0011	0.0195	0.0007	0.0126	0.0157	A7UVK8_ANOGA AGAP002076-PA (Heat shock 70kDa protein 1/8) ATP-binding;Coiled coil;Nucleotide-binding;Reference proteome	3462.94	1335.99	3602.96	2342.04	4560.17
AGAP011173	0.264797	Essential	Essential	2	4	1	Non-essential	0.0172	0.099	0.8181	0.0011	0.014	0.0027	0.001	0.0014	0.0001	0.0003	0.0624	Q7QHF9_ANOGA 60S ribosomal protein L11 (AGAP011173-PA) Reference proteome;Ribonucleoprotein;Ribosomal protein	3386.47	980.662	3426.33	2680.7	3884.73
AGAP008159	0.264569	Essential	Non-essential	4	1	0.446125	Non-essential	0.04	0.2472	0.6017	0.003	0.0173	0.0075	0.0092	0.0102	0.0021	0.0147	0.0871	Q7Q424_ANOGA AGAP008159-PA (Fragment) Reference proteome	27.3812	12.8267	24.5368	18.5438	32.3871
AGAP012204	0.264451	Essential	Essential	5	3	1	Non-essential	0.0705	0.579	0.3738	0.0011	0.0052	0.0166	0.0037	0.0035	0.0052	0.0065	0.0054	Q7Q018_ANOGA Ribonucloprotein FUNCTION: Common component of the spliceosome and rRNA processing machinery. {ECO:0000256|RuleBase:RU366039}. Coiled coil;Nucleus;RNA-binding;Reference proteome;Ribonucleoprotein	166.344	87.8473	139.555	109.231	203.49
AGAP008393	0.263303	Essential	Essential	1	3	1	Non-essential	0.0729	0.1478	0.0831	0.4715	0.1781	0.0239	0.0008	0.0342	0.0026	0.058	0	Q7Q4H0_ANOGA DNA-directed RNA polymerase II subunit RPB9 (Fragment) FUNCTION: DNA-dependent RNA polymerase catalyzes the transcription of DNA into RNA using the four ribonucleoside triphosphates as substrates. Component of RNA polymerase II which synthesizes mRNA precursors and many functional non-coding RNAs. Pol II is the central component of the basal RNA polymerase II transcription machinery.…	50.6651	20.7474	46.2899	35.2992	59.3842
AGAP006961	0.262492	Essential	Essential	4	12	1	Non-essential	0.0067	0.0917	0.8488	0.0006	0.0014	0.0029	0.002	0.0041	0.0034	0.0201	0.0249	Q7PF55_ANOGA Heat shock protein 83 ATP-binding;Chaperone;Nucleotide-binding;Reference proteome	168.413	111.893	119.049	85.2936	251.478
AGAP012005	0.262343	Essential	Essential	4	17	1	Non-essential	0.0116	0.1606	0.7858	0.0004	0.0041	0.0053	0.0011	0.0057	0.0017	0.0077	0.0276	Q7PV55_ANOGA AGAP012005-PA (ATP-binding cassette transporter (ABC transporter) family F member 3) ATP-binding;Coiled coil;Nucleotide-binding;Reference proteome	68.9805	23.2285	66.5113	50.3247	84.5348
AGAP008381	0.261057	Essential	Essential	6	2	0.0634054	Non-essential	0.0963	0.9176	0.0791	0.0001	0.0007	0.0009	0.0005	0.0003	0.0005	0.0003	0.0001	Q7Q4G1_ANOGA AGAP008381-PA (Fragment) Metal-binding;Reference proteome;Spliceosome;Zinc;Zinc-finger;mRNA processing;mRNA splicing	16.1251	8.76041	13.2179	10.5356	18.3672
AGAP011581	0.260424	Essential	Essential	3	2	1	Non-essential	0.2482	0.0001	0.0023	0	0.9845	0.0001	0	0.0109	0	0	0.002	Q7QGK5_ANOGA 39S ribosomal protein L12, mitochondrial (AGAP011581-PA) Reference proteome;Ribonucleoprotein;Ribosomal protein	196.104	72.172	172.2	156.182	222.047
AGAP004912	0.257327	Essential	Non-essential	2	5	1	Non-essential	0.1201	0.6327	0.30765	0.0006	0.0037	0.04325	0.0015	0.0002	0.00705	0.00165	0.00165	Q7PPF6_ANOGA RNA helicase (EC 3.6.4.13) ATP-binding;Helicase;Hydrolase;Nucleotide-binding;Reference proteome;A7UTJ2_ANOGA RNA helicase (EC 3.6.4.13) ATP-binding;Helicase;Hydrolase;Nucleotide-binding;Reference proteome	NA	NA	NA	NA	NA
AGAP010700	0.25666	Essential	Essential	9	20	1	Non-essential	0.0302	0.9259	0.0731	0	0	0.0004	0.0001	0	0.0002	0.0001	0.0001	Q7QE14_ANOGA AGAP010700-PA (SWI/SNF-related matrix-associated actin-dependent regulator of chromatin) ATP-binding;Coiled coil;Nucleotide-binding;Reference proteome	36.9899	30.1977	22.6043	17.5889	39.4652
AGAP011777	0.255915	Essential	Essential	5	5	1	Non-essential	0.0467	0.224	0.6746	0.0016	0.0241	0.0077	0.0031	0.0172	0.0044	0.0177	0.0257	RSSA_ANOGA 40S ribosomal protein SA FUNCTION: Required for the assembly and/or stability of the 40S ribosomal subunit. Required for the processing of the 20S rRNA-precursor to mature 18S rRNA in a late step of the maturation of 40S ribosomal subunits. {ECO:0000255|HAMAP-Rule:MF_03015}. Cytoplasm;Reference proteome;Ribonucleoprotein;Ribosomal protein	2712.43	889.236	2589.68	2122.28	3319.38
AGAP011472	0.255899	Essential	Essential	2	3	1	Non-essential	0.0489	0.2193	0.6707	0.0079	0.0031	0.0648	0.0018	0.0064	0.0017	0.0052	0.0191	Q7Q341_ANOGA AGAP011472-PA (Leucine-rich repeat-containing protein 47) (Fragment) Leucine-rich repeat;Reference proteome;Repeat	49.8264	16.2391	50.7327	40.4583	60.517
AGAP010807	0.255739	Essential	Essential	0	4	1	Non-essential	0.0901	0.8697	0.116	0.0001	0.0027	0.0029	0.0026	0.0003	0.0024	0.0011	0.0021	Q7Q242_ANOGA AGAP010807-PA (Fragment) Isomerase;Reference proteome;tRNA processing	9.19238	6.8796	7.95179	4.65942	10.5877
AGAP004739	0.255549	Essential	Essential	4	3	1	Non-essential	0.1162	0.9903	0.0091	0	0	0.0004	0	0	0	0	0	Q7PMU4_ANOGA AGAP004739-PA (H/ACA ribonucleoprotein complex subunit 4) Isomerase;Reference proteome	215.209	90.6929	NA	NA	NA
AGAP003089	0.255523	Essential	Non-essential	10	2	3.80683e-05	Essential	0.0931	0.7048	0.2636	0.0003	0.0047	0.0031	0.0057	0.0008	0.0107	0.005	0.0012	Q7PQQ2_ANOGA RNA helicase (EC 3.6.4.13) ATP-binding;Helicase;Hydrolase;Nucleotide-binding;Reference proteome	66.7855	20.1506	62.2071	54.498	73.3213
AGAP012044	0.255484	Essential	Essential	3	1	1	Non-essential	0.0187	0.2946	0.6761	0	0.0006	0.0048	0.0035	0.0005	0.0097	0.0092	0.0008	Q7PZR6_ANOGA AGAP012044-PA (Tetratricopeptide repeat protein 4) Reference proteome;Repeat;TPR repeat	30.5575	21.0137	22.9506	13.4706	41.5304
AGAP003003	0.254535	Essential	Non-essential	6	5	1	Non-essential	0.0074	0.0161	0.9138	0.0011	0.0021	0.0062	0.0014	0.0024	0.0007	0.01	0.0463	Q7QD89_ANOGA Tyrosine--tRNA ligase (EC 6.1.1.1) (Tyrosyl-tRNA synthetase) FUNCTION: Catalyzes the attachment of tyrosine to tRNA(Tyr) in a two-step reaction: tyrosine is first activated by ATP to form Tyr-AMP and then transferred to the acceptor end of tRNA(Tyr). {ECO:0000256|ARBA:ARBA00002025}. ATP-binding;Aminoacyl-tRNA synthetase;Ligase;Nucleotide-binding;Protein biosynthesis;RNA-binding;Refer…	58.1461	34.304	46.1776	37.2346	65.3348
AGAP008816	0.254261	Essential	Essential	26	14	1.64456e-10	Essential	0.0145	0.0638	0.8401	0.0029	0.0121	0.0035	0.0112	0.0055	0.004	0.0321	0.0248	Q7PPM9_ANOGA Proteasome subunit alpha type FUNCTION: The proteasome is a multicatalytic proteinase complex which is characterized by its ability to cleave peptides with Arg, Phe, Tyr, Leu, and Glu adjacent to the leaving group at neutral or slightly basic pH. {ECO:0000256|RuleBase:RU000551}. Cytoplasm;Nucleus;Proteasome;Reference proteome	129.337	47.8182	110.884	90.3747	174.147
AGAP008910	0.254251	Essential	Essential	6	1	0.00909684	Non-essential	0.0651	0.1206	0.628	0.018	0.0309	0.0222	0.0148	0.0268	0.0092	0.0318	0.0977	Q7PWN0_ANOGA AGAP008910-PA DNA replication;Nucleus;Reference proteome	20.1106	15.0245	14.1921	11.289	21.8284
AGAP011516	0.253878	Essential	Essential	31	48	6.81433e-05	Essential	0.087	0.0477	0.5732	0.0226	0.0244	0.0364	0.0227	0.0247	0.0045	0.0395	0.2043	Q7Q7K6_ANOGA AGAP011516-PA (Fragment) Reference proteome	24.2722	30.2043	9.45771	1.24422	48.4734
AGAP013023	0.251857	Essential	Essential	0	1	1	Non-essential	0.05715	0.95255	0.03905	0.0007	0.001	0.0036	0.0008	0.00025	0.00105	0.00065	0.0004	F5HL37_ANOGA AGAP013023-PB RNA-binding;Reference proteome;F5HL38_ANOGA AGAP013023-PA RNA-binding;Reference proteome	NA	NA	NA	NA	NA
AGAP008802	0.250658	Essential	Essential	5	5	1	Non-essential	0.015	0.004	0.6217	0.0009	0.0131	0.0009	0.0004	0.0141	0	0.0013	0.3437	Q7Q850_ANOGA Phosphoglycerate kinase (EC 2.7.2.3) ATP-binding;Kinase;Nucleotide-binding;Reference proteome;Transferase	587.491	360.166	496.366	275.042	880.434
AGAP011284	0.25065	Essential	Essential	2	7	1	Non-essential	0.0149	0.2233	0.7038	0.0005	0.0043	0.0024	0.0017	0.0296	0.0023	0.03	0.0022	Q7PSR5_ANOGA Eukaryotic translation initiation factor 5A (eIF-5A) Hypusine;Protein biosynthesis;Reference proteome	1161.18	556.064	1065.19	902.428	1326.46
AGAP009319	0.250163	Essential	Essential	2	12	1	Non-essential	0.011	0.0457	0.8525	0.0007	0.0046	0.0049	0.0004	0.004	0.0006	0.0013	0.0853	Q7QGG1_ANOGA AGAP009319-PA Kinase;Nucleotide-binding;Reference proteome;Transferase	0.742825	1.10871	0.151521	0.062886	1.21109
AGAP011076	0.249839	Essential	Essential	5	1	0.0639263	Non-essential	0.1611	0.597	0.2472	0.0021	0.1337	0.015	0.0004	0.0002	0.0021	0.0009	0.0014	Q7QH85_ANOGA AGAP011076-PA (Ubiquitin-conjugating enzyme E2 I) ATP-binding;Nucleotide-binding;Reference proteome;Transferase;Ubl conjugation pathway	215.49	86.9911	194.097	150.161	248.076
AGAP012250	0.248666	Essential	Essential	2	2	1	Non-essential	0.0226	0.4321	0.4432	0.0018	0.0109	0.0019	0.0007	0.0064	0.0001	0.0006	0.1023	Q7Q041_ANOGA AGAP012250-PA (U11/U12 small nuclear ribonucleoprotein 35 kDa protein) RNA-binding;Reference proteome	11.6779	6.32935	9.99529	7.15517	12.2266
AGAP003742	0.248422	Essential	Essential	8	52	1	Non-essential	0.181	0.87225	0.08425	0.00105	0.0011	0.0351	0.00075	0.00085	0.0004	0.0007	0.00345	Q7PFU0_ANOGA AGAP003742-PA (Regulator of chromosome condensation) Reference proteome;F5HJ84_ANOGA AGAP003742-PB (Regulator of chromosome condensation) Reference proteome	NA	NA	NA	NA	NA
AGAP010693	0.247399	Essential	Essential	3	1	1	Non-essential	0.0941	0.2995	0.3956	0.003	0.1943	0.012	0.0174	0.004	0.0117	0.0196	0.0429	Q7QE23_ANOGA WD repeat-containing protein 55 homolog Reference proteome;Repeat;WD repeat	22.8066	8.55703	21.739	17.5787	27.43
AGAP010835	0.247328	Essential	Essential	7	2	0.010092	Non-essential	0.0938	0.3029	0.3832	0.0062	0.2843	0.0033	0.0041	0.0007	0.0043	0.004	0.007	Q7PSI3_ANOGA GINS complex subunit 1 (Fragment) FUNCTION: The GINS complex plays an essential role in the initiation of DNA replication. {ECO:0000256|ARBA:ARBA00002340}. DNA replication;Reference proteome	35.7778	38.6257	25.419	8.14983	38.4775
AGAP008392	0.246464	Essential	Essential	1	5	1	Non-essential	0.0616	0.2593	0.6081	0.0006	0.0087	0.0247	0.0098	0.0034	0.0392	0.0409	0.0052	Q7PN96_ANOGA AGAP008392-PA (Hsp70-interacting protein) Reference proteome	25.7123	7.75434	25.3186	20.9113	31.9974
AGAP002063	0.246137	Essential	Non-essential	8	0	0	Essential	0.1587	0.9961	0.0036	0	0	0.0002	0	0	0	0	0	Q7PUS0_ANOGA AGAP002063-PA (Nucleolar protein 56) Nucleus;Reference proteome;Ribosome biogenesis	214.98	96.2234	194.713	151.349	255.218
AGAP007541	0.245757	Essential	Essential	2	4	1	Non-essential	0.0494	0.578	0.3913	0.0002	0.0013	0.0174	0.0023	0.0009	0.005	0.0013	0.0023	Q7QJJ0_ANOGA DnaJ homolog subfamily C member 2 Reference proteome	122.779	46.3102	118.029	90.2684	144.362
AGAP010034	0.245648	Essential	Essential	1	3	1	Non-essential	0.2045	0.8909	0.0531	0.0057	0.0408	0.005	0.0006	0.0002	0.0009	0.0007	0.0022	MED6_ANOGA Mediator of RNA polymerase II transcription subunit 6 (Mediator complex subunit 6) FUNCTION: Component of the Mediator complex, a coactivator involved in the regulated transcription of nearly all RNA polymerase II-dependent genes. Mediator functions as a bridge to convey information from gene-specific regulatory proteins to the basal RNA polymerase II transcription machinery. Mediator …	24.2341	11.9834	20.1604	16.1955	27.7433
AGAP008577	0.245488	Essential	Essential	2	8	1	Non-essential	0.0884	0.7651	0.2262	0.0004	0.0001	0.0074	0.0002	0	0.0002	0.0001	0.0004	Q7PPM1_ANOGA AGAP008577-PA (Fragment) Metal-binding;RNA-binding;Reference proteome;Repeat;Zinc;Zinc-finger	41.3648	13.2316	38.6195	32.7004	48.264
AGAP009903	0.245444	Essential	Essential	0	2	1	Non-essential	0.0206	0.1865	0.6906	0.0091	0.0151	0.0084	0.0032	0.0043	0.0021	0.0071	0.0736	Q7Q194_ANOGA tRNA pseudouridine synthase (EC 5.4.99.12) (Fragment) Hydrolase;Isomerase;Protein phosphatase;Reference proteome;tRNA processing	12.514	3.49826	12.7003	10.3418	14.7682
AGAP012129	0.244823	Essential	Essential	2	1	1	Non-essential	0.8543	0.0298	0.0527	0.0005	0.5372	0.006	0.0741	0.0057	0.0223	0.0006	0.2711	Q7PZX0_ANOGA rRNA adenine N(6)-methyltransferase (EC 2.1.1.-) (Fragment) Methyltransferase;RNA-binding;Reference proteome;S-adenosyl-L-methionine;Transferase;rRNA processing	221.243	85.6635	231.35	156.107	275.609
AGAP011165	0.243902	Essential	Essential	2	3	1	Non-essential	0.065	0.687	0.2971	0.0001	0.0022	0.0028	0.0018	0.0005	0.0038	0.0045	0.0002	Q7QHF3_ANOGA AGAP011165-PA (Fragment) Coiled coil;Reference proteome	196.949	48.1276	199.767	161.39	218.358
AGAP005375	0.243857	Essential	Non-essential	3	0	0	Essential	0.0643	0.5263	0.4069	0.0004	0.0103	0.0046	0.0031	0.0259	0.0073	0.0099	0.0053	Q7PNZ3_ANOGA 60S ribosomal export protein NMD3 FUNCTION: Acts as an adapter for the XPO1/CRM1-mediated export of the 60S ribosomal subunit. {ECO:0000256|ARBA:ARBA00002269, ECO:0000256|RuleBase:RU364108}. Cytoplasm;Nucleus;Protein transport;Reference proteome;Transport	67.4721	24.2357	66.3015	58.7786	76.2012
AGAP009908	0.243728	Essential	Essential	1	3	1	Non-essential	0.4143	0.015	0.0515	0.0028	0.886	0.0003	0.0009	0.0374	0.0001	0.0003	0.0058	Q7Q191_ANOGA AGAP009908-PA (Fragment) Reference proteome;Ribonucleoprotein;Ribosomal protein	73.5123	16.1757	72.4816	62.3521	88.9397
AGAP011077	0.243282	Essential	Essential	2	3	1	Non-essential	0.0284	0.2021	0.7397	0.0005	0.0337	0.0052	0.0007	0.0087	0.0016	0.0037	0.004	Q7PSP8_ANOGA 40S ribosomal protein S12 Reference proteome;Ribonucleoprotein;Ribosomal protein	3008.56	695.634	3095.49	2675.44	3441.82
AGAP006387	0.242329	Essential	Essential	3	1	1	Non-essential	0.0384	0.2396	0.6302	0.0022	0.0308	0.0105	0.0117	0.0035	0.0259	0.0335	0.0121	Q7Q5K2_ANOGA DNA primase large subunit FUNCTION: Regulatory subunit of the DNA primase complex and component of the DNA polymerase alpha complex (also known as the alpha DNA polymerase-primase complex) which play an essential role in the initiation of DNA synthesis. The primase subunit of the polymerase alpha complex initiates DNA synthesis by oligomerising short RNA primers on both leading and l…	6.72998	7.48134	3.30657	2.16316	7.63458
AGAP010382	0.241221	Essential	Non-essential	5	1	0.0639263	Non-essential	0.0687	0.957	0.0422	0	0	0.0003	0.0001	0	0.0004	0	0	SRRT_ANOGA Serrate RNA effector molecule homolog (Arsenite-resistance protein 2 homolog) FUNCTION: Acts as a mediator between the cap-binding complex (CBC) and RNA-mediated gene silencing (RNAi). Involved in innate immunity via the short interfering RNAs (siRNAs) processing machinery by restricting the viral RNA production. Also involved microRNA (miRNA)-mediated silencing by contributing to the …	57.4245	38.4354	40.8292	30.6536	80.332
AGAP010644	0.240874	Essential	Essential	2	1	1	Non-essential	0.3988	0.013	0.0155	0.0001	0.9619	0.0001	0.0001	0.0023	0.0001	0	0.0069	Q7QE50_ANOGA 39S ribosomal protein L39, mitochondrial (AGAP010644-PA) Reference proteome	33.5941	14.2545	29.6586	23.3133	41.405
AGAP004265	0.240547	Essential	Essential	1	2	1	Non-essential	0.0876	0.994	0.0057	0.0001	0	0.0003	0	0	0	0	0	Q7PQL7_ANOGA Zinc finger CCCH domain-containing protein 14 Coiled coil;Metal-binding;Nucleus;Reference proteome;Repeat;Zinc;Zinc-finger	11.3638	6.67309	8.26184	7.05365	13.8279
AGAP004408	0.239768	Essential	Non-essential	27	8	3.11417e-14	Essential	0.1365	0.2368	0.4272	0.0047	0.0094	0.0527	0.0132	0.006	0.0204	0.0214	0.2083	Q7QA70_ANOGA DNA helicase (EC 3.6.4.12) ATP-binding;DNA replication;DNA-binding;Helicase;Hydrolase;Nucleotide-binding;Nucleus;Reference proteome	26.9558	32.4722	13.4646	7.11194	26.7748
AGAP009310	0.238774	Essential	Essential	6	11	1	Non-essential	0.0178	0.2309	0.7153	0.0007	0.0023	0.0036	0.0025	0.0048	0.0013	0.0099	0.0285	Q7PVE0_ANOGA ERF-3 (ERF2) (Eukaryotic peptide chain release factor GTP-binding subunit) (Polypeptide release factor 3) (Translation release factor 3) (Fragment) GTP-binding;Nucleotide-binding;Phosphoprotein;Protein biosynthesis;Reference proteome;Repeat	72.2306	51.5029	48.1606	30.6833	116.449
AGAP005292	0.238713	Essential	Essential	2	7	1	Non-essential	0.2582	0.6981	0.0814	0.1347	0.0502	0.0189	0.0011	0.011	0.0026	0.0013	0.0008	Q7PSZ0_ANOGA AGAP005292-PA RNA-binding;Reference proteome	6.18375	10.0469	0.196855	0.140888	10.8398
AGAP005606	0.238701	Essential	Essential	0	1	1	Non-essential	0.1251	0.4478	0.4983	0.0005	0.0005	0.0347	0.0021	0.0003	0.0099	0.0041	0.0019	Q7Q6Y2_ANOGA AGAP005606-PA Reference proteome	22.9708	22.3571	12.3564	8.25513	28.8739
AGAP011425	0.238409	Essential	Essential	12	0	0	Essential	0.0335	0.2688	0.6895	0.0001	0.0012	0.0097	0.0024	0.0008	0.0131	0.0046	0.0098	Q8I953_ANOGA Structural maintenance of chromosomes protein Coiled coil;DNA condensation;Nucleus;Reference proteome	9.96007	9.39032	6.77274	4.17627	10.6255
AGAP003598	0.238101	Essential	Essential	0	20	1	Non-essential	0.1369	0.9751	0.0231	0	0.0002	0.0002	0.0006	0	0.0006	0.0003	0	Q7QAP2_ANOGA AGAP003598-PA (Template-activating factor I) Coiled coil;Reference proteome	51.3561	38.2423	40.1655	23.5582	61.0033
AGAP005535	0.237863	Essential	Essential	3	3	1	Non-essential	0.0744	0.1562	0.6761	0.0006	0.0021	0.021	0.0152	0.0103	0.0469	0.068	0.0036	Q5TRL0_ANOGA 26S proteasome 26S non-ATPase subunit N5 (AGAP005535-PA) Coiled coil;Reference proteome	86.652	30.0751	78.4704	62.8572	110.604
AGAP004960	0.237633	Essential	Non-essential	26	14	1.64456e-10	Essential	0.012	0.0797	0.835	0.0017	0.021	0.003	0.0043	0.0028	0.0019	0.0054	0.045	Q7PPI7_ANOGA Proteasome subunit alpha type FUNCTION: The proteasome is a multicatalytic proteinase complex which is characterized by its ability to cleave peptides with Arg, Phe, Tyr, Leu, and Glu adjacent to the leaving group at neutral or slightly basic pH. {ECO:0000256|RuleBase:RU000551}. Coiled coil;Cytoplasm;Nucleus;Proteasome;Reference proteome	145.777	56.5582	128.001	107.494	193.38
AGAP012284	0.237339	Essential	Essential	2	3	1	Non-essential	0.0256	0.059	0.7828	0.0004	0.1526	0.0001	0	0	0	0	0.005	Q7PV82_ANOGA 60S ribosomal protein L18a Reference proteome;Ribonucleoprotein;Ribosomal protein	2590.71	900.923	2558.91	1923.47	2993.78
AGAP001338	0.236707	Essential	Essential	11	22	1	Non-essential	0.0686	0.865	0.13	0	0.0002	0.0038	0.0002	0	0.0003	0.0001	0.0004	Q7PXC6_ANOGA AGAP001338-PA ATP-binding;Helicase;Hydrolase;Nucleotide-binding;Reference proteome	7.59493	4.08266	6.18528	4.85607	10.0669
AGAP004780	0.236598	Essential	Non-essential	12	9	0.00480108	Essential	0.0552	0.9679	0.0307	0.0001	0	0.0011	0	0	0.0001	0.0001	0	Q7Q2R5_ANOGA AGAP004780-PA ATP-binding;Coiled coil;Nucleotide-binding;Reference proteome	19.4179	10.629	15.8928	12.6931	21.8626
AGAP004956	0.236357	Essential	Non-essential	27	8	3.11417e-14	Essential	0.1043	0.4348	0.5384	0.0002	0.0014	0.0087	0.001	0.0014	0.0096	0.0029	0.0017	Q7PPI5_ANOGA DNA helicase (EC 3.6.4.12) ATP-binding;DNA replication;DNA-binding;Helicase;Hydrolase;Nucleotide-binding;Nucleus;Reference proteome	16.8792	20.6541	7.9785	4.41017	17.6649
AGAP008163	0.236174	Essential	Essential	3	1	1	Non-essential	0.023	0.2878	0.6673	0.0017	0.0063	0.0056	0.0027	0.0035	0.0053	0.0173	0.0024	Q7PN88_ANOGA Ribonucloprotein (Fragment) FUNCTION: Common component of the spliceosome and rRNA processing machinery. {ECO:0000256|RuleBase:RU366039}. Nucleus;RNA-binding;Reference proteome;Ribonucleoprotein	533.468	292.424	483.059	301.583	702.129
AGAP006372	0.235445	Essential	Non-essential	4	1	0.446125	Non-essential	0.0824	0.5929	0.169	0.0002	0.232	0.0014	0.0006	0.0004	0.0006	0.0004	0.0025	Q7Q5L1_ANOGA AGAP006372-PA (U3 small nucleolar ribonucleoprotein protein IMP3) RNA-binding;Reference proteome;Ribonucleoprotein	37.1794	12.7294	34.3183	29.4386	45.3458
AGAP012235	0.235222	Essential	Essential	3	6	1	Non-essential	0.0661	0.2228	0.6501	0.0014	0.0362	0.0089	0.0076	0.0038	0.0328	0.0357	0.0007	Q7Q034_ANOGA AGAP012235-PA (Prefoldin 6) Chaperone;Coiled coil;Reference proteome	170.474	52.1198	169.967	128.816	200.525
AGAP002351	0.232911	Essential	Essential	6	1	0.00909684	Non-essential	0.1999	0.3499	0.6373	0.0001	0.0004	0.0083	0.0002	0.0001	0.001	0.0009	0.0019	Q7QBX5_ANOGA Nuclear pore complex protein Nup96 (Nuclear pore complex protein Nup98) (Nuclear pore complex protein Nup98-Nup96) (Nucleoporin Nup96) (Nucleoporin Nup98) Nuclear pore complex;Nucleus;Protein transport;Reference proteome;Translocation;Transport;mRNA transport	40.866	12.4874	38.5813	31.6918	52.5375
AGAP009135	0.232664	Essential	Non-essential	2	2	1	Non-essential	0.091	0.1232	0.5771	0.0068	0.0367	0.0281	0.0161	0.0059	0.1012	0.0821	0.0228	Q7PVZ9_ANOGA RNA helicase (EC 3.6.4.13) (Fragment) ATP-binding;Helicase;Hydrolase;Nucleotide-binding;Reference proteome	232.143	285.85	102.907	57.6326	226.895
AGAP011246	0.232177	Essential	Essential	2	2	1	Non-essential	0.1404	0.263	0.2079	0.1125	0.2983	0.0515	0.0024	0.0076	0.004	0.0069	0.0459	Q7PSQ8_ANOGA AGAP011246-PA (Fragment) DNA replication;DNA-binding;Nucleus;Reference proteome	28.9598	39.5405	12.8495	6.39695	26.1693
AGAP010252	0.23211	Essential	Non-essential	4	1	0.446125	Non-essential	0.1623	0.1423	0.3905	0.0162	0.4084	0.0021	0.0009	0.004	0.0004	0.0006	0.0346	Q7PMD8_ANOGA 60S ribosomal protein L23 Reference proteome;Ribonucleoprotein;Ribosomal protein	3968.41	1007.97	4073.77	3440.44	4611.77
AGAP009271	0.231136	Essential	Non-essential	4	11	1	Non-essential	0.052	0.005	0.4315	0.0614	0.0356	0.0073	0.0016	0.0609	0.0001	0.0408	0.3558	Q7PVI0_ANOGA Proteasome subunit beta (EC 3.4.25.1) Cytoplasm;Hydrolase;Nucleus;Protease;Proteasome;Reference proteome;Threonine protease	193.824	57.9337	181.37	147.204	234.991
AGAP008528	0.230955	Essential	Non-essential	28	21	2.74882e-09	Essential	0.0416	0.9432	0.056	0	0	0.0007	0	0	0	0	0	Q7Q4Q1_ANOGA AGAP008528-PA (Fragment) ATP-binding;Coiled coil;Helicase;Hydrolase;Nucleotide-binding;Reference proteome	12.9642	5.00265	11.3033	9.48578	15.9297
AGAP008523	0.230472	Essential	Essential	1	3	1	Non-essential	0.2511	0.0202	0.0109	0	0.9674	0.0003	0.0001	0.0002	0.0003	0	0.0006	Q5TQ80_ANOGA AGAP008523-PA Methyltransferase;RNA-binding;Reference proteome;S-adenosyl-L-methionine;Transferase	11.0575	3.51966	10.0813	8.56083	14.1058
AGAP001676	0.230251	Essential	Essential	31	48	6.81433e-05	Essential	0.0531	0.007	0.6096	0.0063	0.0089	0.0103	0.0089	0.0148	0.0006	0.0346	0.2989	Q7PXZ8_ANOGA AGAP001676-PA (Actin) (Actin, cytoplasmic) Reference proteome	1.08233	1.46351	0.867767	0.19302	1.33007
AGAP008088	0.229791	Essential	Essential	2	5	1	Non-essential	0.2097	0.0021	0.0102	0.0009	0.9625	0.0003	0.0001	0.0133	0	0.0002	0.0104	Q7Q3X5_ANOGA Ribonuclease H1 (RNase H1) (EC 3.1.26.4) FUNCTION: Endonuclease that specifically degrades the RNA of RNA-DNA hybrids. {ECO:0000256|PIRNR:PIRNR036852}. Endonuclease;Hydrolase;Magnesium;Metal-binding;Nuclease;Reference proteome	13.2143	7.5881	11.3642	8.73221	14.8907
AGAP011515	0.229482	Essential	Essential	31	48	6.81433e-05	Essential	0.0464	0.0102	0.6209	0.0071	0.009	0.0078	0.008	0.0131	0.0007	0.0316	0.2916	Q7Q7K5_ANOGA AGAP011515-PA Reference proteome	102.417	99.2024	74.4821	5.72202	157.619
AGAP010956	0.229384	Essential	Essential	3	3	1	Non-essential	0.0535	0.4446	0.5049	0.0006	0.0021	0.0169	0.0031	0.0005	0.0176	0.0082	0.0014	Q7QGY6_ANOGA Gamma-tubulin complex component (Fragment) Cytoplasm;Cytoskeleton;Microtubule;Reference proteome	8.46425	6.48089	5.31349	4.26797	13.4149
AGAP011036	0.228715	Essential	Essential	9	14	1	Non-essential	0.0096	0.1504	0.8381	0.0002	0.0003	0.0058	0.0003	0.0001	0.0013	0.0012	0.0024	A0NBA9_ANOGA Phosphatidylinositol-4-phosphate 3-kinase (EC 2.7.1.154) (Fragment) Kinase;Reference proteome;Transferase	18.866	4.84291	18.0266	14.3866	22.5849
AGAP009993	0.22801	Essential	Essential	3	4	1	Non-essential	0.0152	0.2088	0.7574	0.0003	0.0012	0.0085	0.0013	0.0021	0.0099	0.0089	0.0015	Q7Q135_ANOGA Serine/threonine-protein kinase RIO3 (EC 2.7.11.1) ATP-binding;Kinase;Magnesium;Metal-binding;Nucleotide-binding;Reference proteome;Serine/threonine-protein kinase;Transferase	48.3211	12.0518	48.6633	40.507	56.8929
AGAP010219	0.227876	Essential	Essential	27	8	3.11417e-14	Essential	0.1191	0.5396	0.3781	0.0003	0.011	0.0088	0.0078	0.0133	0.0142	0.0245	0.0023	MCM6_ANOGA DNA replication licensing factor Mcm6 (EC 3.6.4.12) FUNCTION: Acts as component of the Mcm2-7 complex (Mcm complex) which is the putative replicative helicase essential for 'once per cell cycle' DNA replication initiation and elongation in eukaryotic cells. The active ATPase sites in the Mcm2-7 ring are formed through the interaction surfaces of two neighboring subunits such that a cri…	30.4249	36.8605	15.5124	7.96258	34.3411
AGAP001559	0.227414	Essential	Essential	3	3	1	Non-essential	0.0868	0.9996	0.0004	0	0	0	0	0	0	0	0	Q8T5I7_ANOGA AGAP001559-PA (Putative TPR-containing phosphoprotein) (RNA polymerase-associated protein CTR9) Coiled coil;Reference proteome;Repeat;TPR repeat	21.5395	7.12731	19.1994	17.3347	23.249
AGAP003936	0.226972	Essential	Non-essential	5	0	0	Essential	0.0417	0.3592	0.5747	0.0014	0.0577	0.0035	0.0002	0.0006	0.0002	0.0002	0.0023	Q7Q2A9_ANOGA Small nuclear ribonucleoprotein Sm D2 (Sm-D2) (snRNP core protein D2) Nucleus;Reference proteome;Ribonucleoprotein;mRNA processing;mRNA splicing	87.4247	54.8716	68.1902	46.9681	101.709
AGAP004854	0.226523	Essential	Essential	9	16	1	Non-essential	0.0326	0.4429	0.539	0.0001	0.0001	0.0133	0.0005	0.0001	0.0019	0.0019	0.0003	Q7PPV0_ANOGA [Histone H3]-trimethyl-L-lysine(4) demethylase (EC 1.14.11.67) Chromatin regulator;Dioxygenase;Metal-binding;Nucleus;Oxidoreductase;Reference proteome;Zinc;Zinc-finger	21.9776	13.5651	15.699	14.0257	23.6357
AGAP006871	0.226508	Essential	Essential	2	4	1	Non-essential	0.0265	0.0507	0.7905	0.0004	0.1257	0.001	0.0002	0.0018	0	0.0001	0.0295	Q7PT95_ANOGA 40S ribosomal protein S4 RNA-binding;Reference proteome;Ribonucleoprotein;Ribosomal protein;rRNA-binding	4575.63	1447.34	4566.5	3602.63	5436.1
AGAP006108	0.226181	Essential	Essential	0	12	1	Non-essential	0.0153	0.8509	0.1348	0.0001	0	0.0136	0	0	0.0003	0.0002	0	A0NEN6_ANOGA AGAP006108-PA Reference proteome	141.095	64.6547	133.281	107.527	160.896
AGAP013035	0.226177	Essential	Essential	1	2	1	Non-essential	0.23	0.0001	0.0023	0	0.9945	0.0001	0	0.0007	0	0	0.0023	F5HL14_ANOGA RNA helicase (EC 3.6.4.13) ATP-binding;Hydrolase;Nucleotide-binding;Reference proteome	5.78048	2.45256	5.38805	4.00607	7.61349
AGAP007834	0.225985	Essential	Non-essential	7	5	0.366499	Non-essential	0.0255	0.1234	0.6992	0.0043	0.1193	0.0048	0.0042	0.0036	0.0026	0.0063	0.0323	Q7Q3E4_ANOGA Tubulin gamma chain FUNCTION: Tubulin is the major constituent of microtubules. The gamma chain is found at microtubule organizing centers (MTOC) such as the spindle poles or the centrosome. {ECO:0000256|RuleBase:RU000352}. Coiled coil;GTP-binding;Microtubule;Nucleotide-binding;Reference proteome	25.0168	19.0033	20.3141	12.6132	27.2869
AGAP006959	0.22525	Essential	Essential	4	12	1	Non-essential	0.009	0.1677	0.756	0.0005	0.0015	0.003	0.0025	0.0056	0.0048	0.0199	0.0386	Q7PSZ8_ANOGA Heat shock protein 83 ATP-binding;Chaperone;Nucleotide-binding;Reference proteome	63.0482	25.9599	59.1634	47.1023	83.8682
AGAP005024	0.22516	Essential	Essential	25	55	0.192961	Non-essential	0.0156	0.8225	0.1772	0	0.0002	0.0001	0	0	0	0	0	Q7PD39_ANOGA Histone H3 Chromosome;DNA-binding;Nucleosome core;Nucleus;Reference proteome	5.36681	5.64275	3.58906	1.99976	6.94851
AGAP007701	0.224924	Essential	Essential	5	1	0.0639263	Non-essential	0.0139	0.0502	0.6812	0.0083	0.0046	0.0067	0.004	0.0085	0.0014	0.0173	0.2179	CLP1_ANOGA Protein CLP1 homolog FUNCTION: Required for endonucleolytic cleavage during polyadenylation-dependent pre-mRNA 3'-end formation. {ECO:0000255|HAMAP-Rule:MF_03035}. ATP-binding;Nucleotide-binding;Nucleus;Reference proteome;mRNA processing	6.09033	3.58244	4.81646	3.72261	7.14545
AGAP001697	0.22475	Essential	Essential	8	0	0	Essential	0.0209	0.0613	0.8034	0.0021	0.0153	0.0025	0.0024	0.0407	0.0003	0.0078	0.0641	Q7PY13_ANOGA Proteasome subunit beta (EC 3.4.25.1) Cytoplasm;Hydrolase;Nucleus;Protease;Proteasome;Reference proteome;Threonine protease	NA	NA	NA	NA	NA
AGAP007299	0.224609	Essential	Non-essential	1	3	1	Non-essential	0.0545	0.6476	0.3216	0.0001	0.0008	0.0013	0.0042	0.0003	0.0159	0.0077	0.0004	Q7PTH1_ANOGA AGAP007299-PA Reference proteome	116.335	59.8908	99.472	76.8738	143.968
AGAP012106	0.224301	Essential	Essential	4	3	1	Non-essential	0.0281	0.0004	0.2655	0.0034	0.5421	0.0006	0.0007	0.047	0	0.0038	0.1365	Q7PZV3_ANOGA AGAP012106-PA (Fragment) Ion transport;Reference proteome;Transport	147.252	79.2922	144.831	63.7766	206.848
AGAP000300	0.222951	Essential	Non-essential	7	3	0.0440405	Non-essential	0.0206	0.0221	0.6896	0.0009	0.0028	0.0112	0.0019	0.0009	0.0004	0.0045	0.2657	Q7QF47_ANOGA Aspartate carbamoyltransferase (EC 2.1.3.2) (EC 3.5.2.3) (EC 6.3.5.5) (CAD protein) (Dihydroorotase) (Glutamine-dependent carbamoyl-phosphate synthase) ATP-binding;Glutamine amidotransferase;Hydrolase;Ligase;Metal-binding;Multifunctional enzyme;Nucleotide-binding;Pyrimidine biosynthesis;Reference proteome;Repeat;Transferase	50.2644	13.5664	52.3651	39.6637	62.1286
AGAP012289	0.221566	Essential	Essential	5	14	1	Non-essential	0.0575	0.3169	0.527	0.0012	0.0065	0.0125	0.019	0.0011	0.0288	0.022	0.0651	Q7Q073_ANOGA AGAP012289-PA (Fragment) ATP-binding;Endonuclease;Helicase;Hydrolase;Manganese;Nuclease;Nucleotide-binding;RNA-binding;Reference proteome;Repeat	23.4117	6.6844	23.1452	18.8329	26.0093
AGAP013296	0.221381	Essential	Essential	0	1	1	Non-essential	0.0101	0.4034	0.5791	0.0017	0.0027	0.0084	0.0002	0.0006	0.0001	0.0004	0.0033	F5HKU1_ANOGA Peptidyl-prolyl cis-trans isomerase (EC 5.2.1.8) Isomerase;Reference proteome;Rotamase	28.9571	9.56059	27.8144	22.1961	35.2409
AGAP003093	0.221326	Essential	Non-essential	14	2	2.01881e-08	Essential	0.1401	0.39	0.4329	0.0036	0.0332	0.0765	0.0032	0.0314	0.012	0.0095	0.0077	Q7QBM4_ANOGA AGAP003093-PA (Replication factor C subunit 2/4) ATP-binding;Nucleotide-binding;Reference proteome	26.8652	24.1501	15.7376	11.5866	32.5161
AGAP003648	0.221239	Essential	Non-essential	13	2	1.33972e-07	Essential	0.0285	0.4653	0.437	0.0011	0.0048	0.0045	0.0071	0.0014	0.0075	0.0118	0.0596	Q7QAK7_ANOGA DNA-directed RNA polymerase subunit beta (EC 2.7.7.6) FUNCTION: DNA-dependent RNA polymerase catalyzes the transcription of DNA into RNA using the four ribonucleoside triphosphates as substrates. {ECO:0000256|RuleBase:RU363031}. DNA-directed RNA polymerase;Metal-binding;Nucleotidyltransferase;Reference proteome;Transcription;Transferase;Zinc;Zinc-finger	33.7201	9.41942	31.2718	28.4533	37.2989
AGAP006958	0.22086	Essential	Essential	4	12	1	Non-essential	0.0153	0.3189	0.6566	0.0001	0.0007	0.0029	0.0018	0.001	0.0074	0.0087	0.0019	HSP83_ANOGA Heat shock protein 83 FUNCTION: Molecular chaperone that promotes the maturation, structural maintenance and proper regulation of specific target proteins involved for instance in cell cycle control and signal transduction. Undergoes a functional cycle that is linked to its ATPase activity. This cycle probably induces conformational changes in the client proteins, thereby causing thei…	465.54	266.11	379.468	263.139	644.036
AGAP001195	0.220733	Essential	Non-essential	5	2	0.389307	Non-essential	0.241	0.9821	0.0166	0	0.0001	0.0002	0.0005	0	0.0004	0.0001	0.0001	NCBP1_ANOGA Nuclear cap-binding protein subunit 1 (80 kDa nuclear cap-binding protein) (CBP80) (NCBP 80 kDa subunit) FUNCTION: Component of the cap-binding complex (CBC), which binds cotranscriptionally to the 5'-cap of pre-mRNAs and is involved in various processes such as pre-mRNA splicing and RNA-mediated gene silencing (RNAi). The CBC complex is involved in miRNA-mediated RNA interference and…	28.6994	21.1669	19.9878	15.799	29.3086
AGAP009737	0.220722	Essential	Essential	3	5	1	Non-essential	0.1445	0.0009	0.016	0.0002	0.9718	0.0002	0.0003	0.0053	0.0001	0.0002	0.005	EFGM_ANOGA Elongation factor G, mitochondrial (EF-Gmt) (Elongation factor G 1, mitochondrial) (mEF-G 1) (Elongation factor G1) FUNCTION: Mitochondrial GTPase that catalyzes the GTP-dependent ribosomal translocation step during translation elongation. During this step, the ribosome changes from the pre-translocational (PRE) to the post-translocational (POST) state as the newly formed A-site-bound …	78.0078	36.0364	82.0002	47.8779	102.591
AGAP011133	0.220009	Essential	Essential	3	9	1	Non-essential	0.134	0.0061	0.2253	0.0315	0.1435	0.0081	0.0024	0.0784	0.0001	0.0062	0.4983	Q7QHD0_ANOGA Inosine-5'-monophosphate dehydrogenase (EC 1.1.1.205) (Fragment) CBS domain;GMP biosynthesis;Metal-binding;NAD;Oxidoreductase;Potassium;Purine biosynthesis;Reference proteome	106.342	75.8247	77.3079	48.2999	153.541
AGAP007335	0.219965	Essential	Essential	4	2	1	Non-essential	0.1834	0.4508	0.4497	0.0001	0.002	0.0425	0.0008	0.0002	0.0501	0.0036	0.0001	Q7PF85_ANOGA E3 ubiquitin protein ligase (EC 2.3.2.27) Chromatin regulator;Coiled coil;Metal-binding;Nucleus;Reference proteome;Transferase;Ubl conjugation pathway;Zinc;Zinc-finger	19.519	10.4373	16.2669	11.8084	23.6775
AGAP011769	0.21973	Essential	Essential	1	1	1	Non-essential	0.1627	0.2874	0.516	0.0018	0.0047	0.0917	0.0161	0.0031	0.0459	0.0208	0.0124	Q7PZ77_ANOGA AGAP011769-PA Reference proteome	5.00067	5.78947	2.91865	1.43778	4.43367
AGAP010496	0.219445	Essential	Essential	3	1	1	Non-essential	0.0212	0.8443	0.1493	0.0007	0.0002	0.0046	0.0001	0	0.0001	0.0001	0.0006	Q7Q8X7_ANOGA AGAP010496-PA RNA-binding;Reference proteome	61.1991	55.1632	37.7562	27.7059	62.9687
AGAP001421	0.218641	Essential	Non-essential	6	2	0.0634054	Non-essential	0.0154	0.1103	0.8363	0.0035	0.0039	0.0088	0.0015	0.0022	0.0034	0.0042	0.0259	Q7PXI6_ANOGA Replication protein A subunit FUNCTION: As part of the heterotrimeric replication protein A complex (RPA/RP-A), binds and stabilizes single-stranded DNA intermediates, that form during DNA replication or upon DNA stress. It prevents their reannealing and in parallel, recruits and activates different proteins and complexes involved in DNA metabolism. Thereby, it plays an essential rol…	40.3835	29.2072	29.4978	20.1501	46.4974
AGAP013420	0.218229	Essential	Essential	0	1	1	Non-essential	0.0154	0.905	0.0909	0.0003	0.0033	0.0003	0	0.0001	0	0	0.0001	F5HJ55_ANOGA AGAP013420-PA Metal-binding;RNA-binding;Reference proteome;Zinc;Zinc-finger	12.6896	6.03788	12.369	7.19731	16.1239
AGAP012078	0.218075	Essential	Essential	1	8	1	Non-essential	0.01	0.0633	0.8783	0.0004	0.0017	0.0088	0.0016	0.0078	0.0016	0.0143	0.0222	Q7PZT8_ANOGA AGAP012078-PA Protein biosynthesis;Reference proteome	107.621	64.2921	106.176	45.0209	149.497
AGAP004765	0.217904	Essential	Non-essential	25	17	1.04314e-08	Essential	0.0727	0.0598	0.7457	0.0027	0.0021	0.07	0.0215	0.0079	0.0087	0.0204	0.0611	Q7PMT7_ANOGA ATP-dependent RNA helicase DDX1 (EC 3.6.4.13) ATP-binding;Exonuclease;Hydrolase;Nuclease;Nucleotide-binding;Reference proteome	27.1064	16.3556	21.5514	17.164	32.8004
AGAP002088	0.2179	Essential	Non-essential	5	0	0	Essential	0.0246	0.0481	0.7246	0.0039	0.0342	0.0083	0.0057	0.0078	0.0007	0.0126	0.154	Q7PYS6_ANOGA U3 small nucleolar RNA-associated protein 15 homolog Reference proteome;WD repeat	33.4202	18.9517	28.4576	19.2684	43.4282
AGAP009863	0.216989	Essential	Non-essential	10	2	3.80683e-05	Essential	0.0177	0.1359	0.7923	0.0017	0.0021	0.0056	0.0091	0.0024	0.009	0.0347	0.0073	H2KMF4_ANOGA RNA helicase (EC 3.6.4.13) ATP-binding;Helicase;Hydrolase;Nucleotide-binding;Reference proteome	2283.82	728.56	2357.43	1726.17	2860.72
AGAP007568	0.216256	Essential	Essential	2	1	1	Non-essential	0.0283	0.1746	0.8049	0	0	0.0123	0.0007	0	0.0053	0.0018	0.0002	Q5TX12_ANOGA AGAP007568-PA (Condensin complex subunit 3) Cell cycle;Cell division;Chromosome;Coiled coil;DNA condensation;Mitosis;Reference proteome	10.1724	8.40859	7.20541	4.62536	10.5372
AGAP002960	0.215706	Essential	Essential	2	2	1	Non-essential	0.0649	0.998	0.002	0	0	0	0	0	0	0	0	Q7PGP9_ANOGA AGAP002960-PA (U3 small nucleolar RNA-associated protein 3) Coiled coil;Phosphoprotein;Reference proteome	20.9934	9.65748	18.4379	14.4733	26.8751
AGAP010491	0.215605	Essential	Essential	4	2	1	Non-essential	0.1256	0.7156	0.2149	0.0006	0.0104	0.0092	0.0083	0.0015	0.0052	0.0053	0.0292	Q7Q8Y1_ANOGA RNA cytidine acetyltransferase (EC 2.3.1.-) (18S rRNA cytosine acetyltransferase) FUNCTION: RNA cytidine acetyltransferase with specificity toward both 18S rRNA and tRNAs. Catalyzes the formation of N(4)-acetylcytidine (ac4C) in 18S rRNA. Required for early nucleolar cleavages of precursor rRNA at sites A0, A1 and A2 during 18S rRNA synthesis. Catalyzes the formation of ac4C in serin…	29.4769	16.2766	25.3011	18.0452	37.7404
AGAP007953	0.215267	Essential	Essential	11	23	1	Non-essential	0.1291	0.347	0.4924	0.0009	0.0166	0.0166	0.0113	0.0048	0.0099	0.0072	0.0932	Q5TQ64_ANOGA AGAP007953-PA (Fragment) ANK repeat;ATP-binding;Nucleotide-binding;Reference proteome	19.4871	17.3543	13.8606	8.44557	19.0001
AGAP011622	0.215187	Essential	Essential	0	1	1	Non-essential	0.1096	0.2926	0.3385	0.0794	0.0799	0.0335	0.0083	0.0621	0.005	0.0265	0.0741	Q5TMH1_ANOGA AGAP011622-PA (Fragment) Reference proteome;Repeat;WD repeat	15.159	25.3985	4.41784	0.18157	13.1317
AGAP003592	0.215144	Essential	Non-essential	5	0	0	Essential	0.0247	0.096	0.6155	0.0011	0.0378	0.0018	0.0018	0.0137	0.0025	0.0022	0.2277	Q7PQG7_ANOGA 60S acidic ribosomal protein P0 FUNCTION: Ribosomal protein P0 is the functional equivalent of E.coli protein L10. {ECO:0000256|ARBA:ARBA00002200, ECO:0000256|PIRNR:PIRNR039087}. Reference proteome;Ribonucleoprotein;Ribosomal protein	NA	NA	NA	NA	NA
AGAP007739	0.215003	Essential	Essential	1	6	1	Non-essential	0.0397	0.528	0.3989	0.0241	0.0086	0.0182	0.0022	0.0012	0.0042	0.0085	0.0063	Q7Q371_ANOGA AGAP007739-PA (Transducin (beta)-like 1) Reference proteome;Repeat;WD repeat	24.233	15.9764	17.2154	13.8772	26.3795
AGAP013102	0.214471	Essential	Essential	1	4	1	Non-essential	0.2567	0.0063	0.025	0.0003	0.5932	0	0.0001	0.3734	0	0.0002	0.0016	F5HMC6_ANOGA 28S ribosomal protein S12, mitochondrial (AGAP013102-PA) Reference proteome	113.001	30.1871	107.906	98.1903	118.653
AGAP003593	0.214161	Essential	Essential	6	27	1	Non-essential	0.0555	0.5536	0.3943	0.0003	0.0056	0.0028	0.0027	0.0049	0.0042	0.0291	0.0025	Q7QAP5_ANOGA AGAP003593-PA (Protein arginine methyltransferase RmtB) Coiled coil;Methyltransferase;Reference proteome;S-adenosyl-L-methionine;Transferase	38.6552	14.9583	37.7864	30.8449	49.6367
AGAP009459	0.214071	Essential	Essential	11	20	1	Non-essential	0.0282	0.2727	0.6166	0.0063	0.0036	0.0192	0.0128	0.0073	0.0088	0.0229	0.0298	Q7QKF5_ANOGA AGAP009459-PA (Cyclin-dependent kinase 1) ATP-binding;Kinase;Nucleotide-binding;Reference proteome;Serine/threonine-protein kinase;Transferase	33.2968	39.2822	19.5857	10.0565	32.0228
AGAP001973	0.214056	Essential	Non-essential	26	14	1.64456e-10	Essential	0.0209	0.0755	0.8114	0.0013	0.0051	0.00255	0.0041	0.0192	0.0028	0.0499	0.02805	A0A1W5CAE5_ANOGA Proteasome subunit alpha type FUNCTION: The proteasome is a multicatalytic proteinase complex which is characterized by its ability to cleave peptides with Arg, Phe, Tyr, Leu, and Glu adjacent to the leaving group at neutral or slightly basic pH. {ECO:0000256|RuleBase:RU000551}. Cytoplasm;Nucleus;Proteasome;Reference proteome;Q7PYJ6_ANOGA Proteasome subunit alpha type FUNCTION: T…	NA	NA	NA	NA	NA
AGAP006133	0.212607	Essential	Essential	5	0	0	Essential	0.0362	0.5827	0.4128	0	0	0.004	0	0	0.0002	0.0001	0.0001	Q7PP92_ANOGA AGAP006133-PA Bromodomain;Coiled coil;Isopeptide bond;Metal-binding;Nucleus;Reference proteome;Transcription;Transcription regulation;Ubl conjugation;Zinc;Zinc-finger	24.3947	14.3863	17.4337	14.7748	31.6857
AGAP010559	0.21225	Essential	Essential	4	4	1	Non-essential	0.0305	0.8105	0.1875	0.0001	0.0001	0.0015	0	0	0.0001	0.0001	0.0001	Q7PPS5_ANOGA General transcription factor IIH subunit DNA damage;DNA repair;Metal-binding;Nucleus;Reference proteome;Transcription;Transcription regulation;Zinc;Zinc-finger	16.9833	11.9634	13.737	8.68568	19.3392
AGAP009973	0.211949	Essential	Essential	6	11	1	Non-essential	0.5614	0.04	0.1352	0.0235	0.0453	0.0962	0.3397	0.0273	0.081	0.1409	0.0709	Q7Q150_ANOGA AGAP009973-PA ATP-binding;Hydrolase;Metalloprotease;Nucleotide-binding;Protease;Reference proteome	93.4346	36.7331	105.492	54.5858	119.445
AGAP012107	0.211933	Essential	Essential	5	1	0.0639263	Non-essential	0.1908	0.5451	0.3092	0.0035	0.1026	0.0293	0.0013	0.0003	0.0048	0.0017	0.0022	Q7PZV4_ANOGA AGAP012107-PA (SUMO-conjugating enzyme UBC9) ATP-binding;Nucleotide-binding;Reference proteome;Transferase;Ubl conjugation pathway	140.299	179.522	97.9115	9.45752	153.58
AGAP008770	0.209931	Essential	Essential	2	9	1	Non-essential	0.221	0.0071	0.1179	0.0001	0.7605	0.0021	0.0008	0.0637	0.0018	0.0009	0.0451	Q5TS37_ANOGA AGAP008770-PA (Fragment) Coiled coil;Reference proteome	62.0284	21.3194	62.4724	49.3552	78.0369
AGAP007913	0.209821	Essential	Essential	11	15	0.690517	Non-essential	0.4572	0.5317	0.1885	0.0029	0.1293	0.0068	0.0725	0.0104	0.0071	0.0089	0.042	Q7Q3J6_ANOGA NEDD8 (Neddylin) (Ubiquitin-like protein Nedd8) Reference proteome;Ubl conjugation pathway	189.681	35.9946	192.024	157.59	217.729
AGAP012368	0.209018	Essential	Essential	2	14	1	Non-essential	0.1142	0.455	0.4877	0.0011	0.0015	0.0261	0.0052	0.0018	0.0057	0.0071	0.0088	Q7Q0B4_ANOGA AGAP012368-PA (Fragment) Coiled coil;Reference proteome	10.7213	4.39917	9.16507	7.94235	13.9818
AGAP011157	0.208632	Essential	Essential	1	6	1	Non-essential	0.0791	0.8514	0.1198	0.0005	0.0161	0.0007	0.0013	0.0037	0.0026	0.0033	0.0004	Q7QHE6_ANOGA AGAP011157-PA (Cytosolic prostaglandin-E synthase) Reference proteome	335.577	173.27	263.806	209.168	439.856
AGAP013238	0.207695	Essential	Essential	0	3	1	Non-essential	0.0941	0.0853	0.159	0.2165	0.4305	0.022	0.004	0.0113	0.0269	0.035	0.0096	F5HLP2_ANOGA AGAP013238-PA (Fragment) FUNCTION: Auxillary component of the N-terminal acetyltransferase C (NatC) complex which catalyzes acetylation of N-terminal methionine residues. {ECO:0000256|ARBA:ARBA00003350}. Reference proteome;mRNA processing	61.8482	18.4216	60.8234	47.379	69.255
AGAP004725	0.207459	Essential	Non-essential	5	4	1	Non-essential	0.0428	0.8495	0.1363	0.0001	0.0003	0.0014	0.0015	0	0.0089	0.0018	0.0001	EIF3C_ANOGA Eukaryotic translation initiation factor 3 subunit C (eIF3c) (Eukaryotic translation initiation factor 3 subunit 8) FUNCTION: Component of the eukaryotic translation initiation factor 3 (eIF-3) complex, which is involved in protein synthesis of a specialized repertoire of mRNAs and, together with other initiation factors, stimulates binding of mRNA and methionyl-tRNAi to the 40S ribos…	131.215	68.3187	104.531	76.8397	185.356
AGAP010051	0.207287	Essential	Essential	0	4	1	Non-essential	0.0557	0.8272	0.1667	0	0.0001	0.0007	0.0008	0.0001	0.0029	0.0014	0.0001	Q7PLZ6_ANOGA AGAP010051-PA Reference proteome	43.9463	24.4716	34.9979	26.5152	56.6737
AGAP010220	0.207152	Essential	Non-essential	5	2	0.389307	Non-essential	0.0641	0.5728	0.3575	0.0015	0.0249	0.0029	0.0052	0.0017	0.0147	0.0178	0.0009	Q7Q0Q0_ANOGA Proliferating cell nuclear antigen FUNCTION: This protein is an auxiliary protein of DNA polymerase delta and is involved in the control of eukaryotic DNA replication by increasing the polymerase's processibility during elongation of the leading strand. {ECO:0000256|RuleBase:RU000641}. DNA replication;DNA-binding;Nucleus;Reference proteome	143.175	156.439	80.6911	28.0487	198.374
AGAP013412	0.206506	Essential	Essential	4	8	1	Non-essential	0.062	0.1235	0.7421	0.0034	0.0063	0.0143	0.0037	0.026	0.0021	0.03	0.0486	F5HKE1_ANOGA DNA repair protein RAD51 homolog FUNCTION: Binds to single and double-stranded DNA and exhibits DNA-dependent ATPase activity. Underwinds duplex DNA. {ECO:0000256|RuleBase:RU364139}. ATP-binding;DNA damage;DNA recombination;DNA repair;DNA-binding;Nucleotide-binding;Nucleus;Reference proteome	17.6847	12.0327	13.5558	10.011	18.9055
AGAP009182	0.205635	Essential	Essential	6	4	0.716094	Non-essential	0.8362	0	0	0	0.0037	0.3567	0.1939	0.0001	0.2018	0.243	0.0006	Q7PVU5_ANOGA AGAP009182-PA (Fragment) Membrane;Protein transport;Reference proteome;Translocation;Transmembrane;Transmembrane helix;Transport	571.787	647.681	257.989	222.729	799.457
AGAP004866	0.205401	Non-essential	Essential	1	0	0	Essential	0.0557	0.9002	0.0949	0.0001	0	0.0041	0.0001	0	0.0003	0.0001	0.0001	Q7Q971_ANOGA AGAP004866-PA ATP-binding;Coiled coil;Helicase;Hydrolase;Metal-binding;Nucleotide-binding;Nucleus;Reference proteome;Zinc	15.956	8.51189	11.8988	9.52545	19.6298
AGAP011557	0.20531	Essential	Non-essential	33	5	4.16253e-21	Essential	0.0109	0.1341	0.7864	0.0003	0.0022	0.005	0.0023	0.004	0.0041	0.0152	0.0463	Q7QGI8_ANOGA 26S proteasome regulatory subunit T5 (AGAP011557-PA) Coiled coil;Proteasome;Reference proteome	NA	NA	NA	NA	NA
AGAP000616	0.205106	Essential	Non-essential	33	5	4.16253e-21	Essential	0.0201	0.1539	0.7526	0.0005	0.0028	0.0088	0.0039	0.004	0.0166	0.0336	0.0233	Q7QFQ3_ANOGA 26S proteasome regulatory subunit T5 (AGAP000616-PA) ATP-binding;Coiled coil;Nucleotide-binding;Proteasome;Reference proteome	92.5673	32.5781	90.0768	67.4989	121.903
AGAP012990	0.204646	Essential	Essential	3	3	1	Non-essential	0.0007	0.0129	0.9791	0.0001	0.0028	0.0002	0	0.0001	0	0	0.0048	F5HMM2_ANOGA 40S ribosomal protein S23 Hydroxylation;Reference proteome;Ribonucleoprotein;Ribosomal protein	3452.55	998.32	3425.76	2744.22	4008.07
AGAP012249	0.204554	Essential	Essential	4	17	1	Non-essential	0.0189	0.6191	0.3713	0.0001	0.0002	0.0033	0.0004	0.0001	0.0025	0.0029	0.0002	Q7Q040_ANOGA AGAP012249-PA (ATP-binding cassette transporter (ABC transporter) family F member 2) ATP-binding;Coiled coil;Nucleotide-binding;Reference proteome	59.7848	27.0254	47.8695	41.3939	79.7822
AGAP005369	0.204156	Essential	Essential	0	3	1	Non-essential	0.1104	0.99095	0.0055	0.0001	5e-05	0.0033	0	0	5e-05	0	0	A0NEB5_ANOGA AGAP005369-PA Reference proteome;A0NEB6_ANOGA AGAP005369-PB Metal-binding;Reference proteome;Zinc;Zinc-finger	153.622	74.7372	NA	NA	NA
AGAP007704	0.204003	Essential	Essential	1	17	1	Non-essential	0.0797	0.9978	0.0021	0	0	0	0	0	0	0	0	Q7QJW9_ANOGA AGAP007704-PA (Peptidyl-prolyl cis-trans isomerase SDCCAG10) Reference proteome	4.63167	3.51586	3.22198	2.50532	5.44393
AGAP012004	0.203509	Essential	Essential	1	1	1	Non-essential	0.1082	0.1429	0.6135	0.0053	0.0638	0.0186	0.0185	0.0298	0.0205	0.017	0.0701	A0T4G4_ANOGA Nucleoporin GLE1 (Fragment) Coiled coil;Nuclear pore complex;Nucleus;Protein transport;Reference proteome;Translocation;Transport;mRNA transport	10.6541	7.58286	7.09795	5.24025	13.3626
AGAP006125	0.203295	Essential	Essential	2	3	1	Non-essential	0.0193	0.6609	0.316	0.0004	0.0075	0.0033	0.0007	0.0068	0.0003	0.0028	0.0012	Q7Q5Z2_ANOGA Density-regulated protein Reference proteome	65.5148	18.2385	63.4128	55.1179	70.7299
AGAP007295	0.203264	Essential	Essential	3	3	1	Non-essential	0.0581	0.9939	0.006	0	0	0.0001	0	0	0.0001	0	0	Q7PTG7_ANOGA Protein KRI1 homolog Reference proteome	20.4604	12.4662	16.1016	10.5645	24.0108
AGAP003967	0.203246	Essential	Essential	11	3	3.54394e-05	Essential	0.0284	0.2016	0.7608	0.0001	0.0007	0.0139	0.003	0.0002	0.0105	0.0046	0.0046	Q7Q293_ANOGA Non-specific serine/threonine protein kinase (EC 2.7.11.1) ATP-binding;Coiled coil;Kinase;Nucleotide-binding;Reference proteome;Transferase	2.32171	1.00548	2.07453	1.56837	2.71707
AGAP010510	0.202592	Essential	Essential	8	30	1	Non-essential	0.0224	0.3924	0.5646	0.0029	0.0069	0.002	0.0039	0.0052	0.0029	0.0155	0.0037	Q7PPR6_ANOGA Tubulin beta chain FUNCTION: Tubulin is the major constituent of microtubules. It binds two moles of GTP, one at an exchangeable site on the beta chain and one at a non-exchangeable site on the alpha chain. {ECO:0000256|RuleBase:RU000352}. Coiled coil;GTP-binding;Microtubule;Nucleotide-binding;Reference proteome	115.082	125.449	72.5736	11.4999	161.657
AGAP000668	0.202402	Essential	Essential	4	6	1	Non-essential	0.0834	0.9878	0.0113	0	0	0.0008	0	0	0	0	0	Q7PRP9_ANOGA AGAP000668-PA (Bromodomain adjacent to zinc finger domain protein 1A) Bromodomain;Coiled coil;Metal-binding;Nucleus;Reference proteome;Transcription;Transcription regulation;Zinc;Zinc-finger	14.5849	9.1806	10.0714	8.55105	18.0459
AGAP011706	0.201439	Essential	Essential	3	2	1	Non-essential	0.0214	0.4386	0.5027	0.0014	0.056	0.0003	0	0	0.0001	0	0.0009	Q7PVB9_ANOGA 60S ribosomal protein L27a (AGAP011706-PA) Reference proteome;Ribonucleoprotein;Ribosomal protein	3250.53	767.021	3462.07	2830.11	3672.85
AGAP004615	0.200983	Essential	Essential	6	0	0	Essential	0.0317	0.485	0.4924	0.0001	0.0006	0.0086	0.0013	0.0003	0.0064	0.0025	0.0027	Q7Q7P3_ANOGA DNA polymerase epsilon catalytic subunit (EC 2.7.7.7) FUNCTION: DNA polymerase II participates in chromosomal DNA replication. {ECO:0000256|RuleBase:RU365029}. 4Fe-4S;Coiled coil;DNA replication;DNA-binding;DNA-directed DNA polymerase;Iron;Iron-sulfur;Metal-binding;Nucleotidyltransferase;Nucleus;Reference proteome;Transferase;Zinc;Zinc-finger	6.21884	7.91699	3.09271	1.85515	5.32333
AGAP009508	0.200803	Essential	Non-essential	3	4	1	Non-essential	0.1094	0.1967	0.4138	0.0027	0.2881	0.0025	0.0008	0.0753	0.0005	0.0015	0.018	Q7QG52_ANOGA 60S ribosomal protein L9 (Fragment) Reference proteome;Ribonucleoprotein;Ribosomal protein	3547.93	918.367	3663.3	2977.01	3941.4
AGAP008635	0.199784	Essential	Essential	3	1	1	Non-essential	0.0822	0.9752	0.0246	0	0.0001	0	0	0	0	0	0	Q7Q8H2_ANOGA Protein SDA1 (Fragment) FUNCTION: Required for 60S pre-ribosomal subunits export to the cytoplasm. {ECO:0000256|RuleBase:RU365057}. Nucleus;Protein transport;Reference proteome;Ribosome biogenesis;Transport	101.131	36.8508	108.747	74.4595	131.955
AGAP006469	0.199457	Essential	Essential	0	3	1	Non-essential	0.1149	0.9976	0.0018	0	0.0001	0.0005	0	0	0	0	0	A0NET6_ANOGA AGAP006469-PA (Cell growth-regulating nucleolar protein) Metal-binding;Nucleus;Reference proteome;Repeat;Zinc;Zinc-finger	100.961	63.3573	84.1444	53.2827	124.41
AGAP007128	0.198239	Essential	Essential	2	3	1	Non-essential	0.0541	0.9949	0.005	0	0	0	0	0	0.0001	0	0	BOP1_ANOGA Ribosome biogenesis protein BOP1 homolog FUNCTION: Required for maturation of ribosomal RNAs and formation of the large ribosomal subunit. {ECO:0000255|HAMAP-Rule:MF_03027}. Nucleus;Reference proteome;Repeat;Ribosome biogenesis;WD repeat;rRNA processing	50.9095	29.56	43.9558	28.4053	65.7016
AGAP011457	0.197664	Essential	Essential	4	4	1	Non-essential	0.1952	0	0.0031	0.0002	0.8227	0.0001	0.0001	0.1698	0	0.0001	0.0038	Q5TQ02_ANOGA Ribose-5-phosphate isomerase (EC 5.3.1.6) (Fragment) Isomerase;Reference proteome	77.2375	52.3797	52.3165	43.9514	91.6243
AGAP011035	0.197292	Essential	Essential	4	1	0.446125	Non-essential	0.0837	0.8027	0.112	0.0232	0.0143	0.0436	0.0006	0.0014	0.0017	0.0004	0.0001	Q7QK13_ANOGA AGAP011035-PA (Splicing factor 3a) Nucleus;Reference proteome;Spliceosome;mRNA processing;mRNA splicing	50.8968	11.3668	49.2392	42.7663	55.4139
AGAP000012	0.197131	Essential	Essential	3	1	1	Non-essential	0.2683	0.0028	0.0296	0.0002	0.9513	0.0005	0.0006	0.0005	0.0002	0.0003	0.0138	Q7QEJ0_ANOGA Tyrosine--tRNA ligase (EC 6.1.1.1) (Tyrosyl-tRNA synthetase) FUNCTION: Catalyzes the attachment of tyrosine to tRNA(Tyr) in a two-step reaction: tyrosine is first activated by ATP to form Tyr-AMP and then transferred to the acceptor end of tRNA(Tyr). {ECO:0000256|ARBA:ARBA00002025}. ATP-binding;Aminoacyl-tRNA synthetase;Ligase;Nucleotide-binding;Protein biosynthesis;Reference proteome	16.6578	5.76504	14.9596	13.1662	18.969
AGAP010553	0.19676	Essential	Essential	0	1	1	Non-essential	0.0284	0.7647	0.2247	0.0001	0.0005	0.0035	0.0003	0.0002	0.0013	0.0013	0.0033	Q7PPS0_ANOGA AGAP010553-PA Coiled coil;Nucleus;RNA-binding;Reference proteome;Repeat;mRNA processing;mRNA splicing	106.67	47.7289	97.3641	67.972	143.461
AGAP004090	0.196468	Essential	Non-essential	3	5	1	Non-essential	0.1192	0.7273	0.228	0.0024	0.007	0.026	0.0008	0.0003	0.0035	0.0021	0.0026	Q7QH49_ANOGA 5'-3' exoribonuclease (EC 3.1.13.-) FUNCTION: Possesses 5'->3' exoribonuclease activity. May promote termination of transcription by RNA polymerase II. {ECO:0000256|PIRNR:PIRNR037239}. Coiled coil;Exonuclease;Hydrolase;Nuclease;Reference proteome;mRNA processing	28.4496	11.7776	23.8496	19.6093	35.4836
AGAP001754	0.195715	Essential	Essential	3	3	1	Non-essential	0.1225	0.3066	0.6167	0	0.0002	0.0104	0.0004	0.0001	0.0624	0.0032	0	Q7PUP2_ANOGA Nucleoprotein TPR Coiled coil;Nucleus;Reference proteome	24.9827	15.771	18.0135	14.1408	30.2275
AGAP009030	0.195708	Essential	Essential	3	4	1	Non-essential	0.391	0.6546	0.1964	0.0002	0.0005	0.1199	0.004	0.0003	0.0178	0.0053	0.0011	Q7PWB0_ANOGA AGAP009030-PA (Fragment) Coiled coil;Cytoplasm;Nucleus;Phosphoprotein;Reference proteome;Repressor;Transcription;Transcription regulation	56.8874	29.3484	48.5314	37.0613	65.776
AGAP013223	0.19507	Essential	Essential	1	4	1	Non-essential	0.2486	0.0002	0.0057	0.0001	0.9883	0.0001	0.0001	0.0003	0	0	0.0052	F5HL46_ANOGA AGAP013223-PA (Ribosomal RNA large subunit methyltransferase E) Methyltransferase;Reference proteome;S-adenosyl-L-methionine;Transferase	2.17932	1.53396	1.79828	1.35676	2.68954
AGAP011799	0.194971	Essential	Essential	3	3	1	Non-essential	0.0169	0.4137	0.5496	0.001	0.0025	0.0046	0.0013	0.0039	0.0023	0.0097	0.0115	Q7PZ94_ANOGA Anaphase-promoting complex subunit 10 FUNCTION: Component of the anaphase promoting complex/cyclosome (APC/C), a cell cycle-regulated E3 ubiquitin-protein ligase complex that controls progression through mitosis and the G1 phase of the cell cycle. {ECO:0000256|PIRNR:PIRNR028841}. Cell cycle;Cell division;Mitosis;Reference proteome;Ubl conjugation pathway	17.9151	11.7613	14.4399	10.424	19.6223
AGAP010247	0.194578	Essential	Essential	3	2	1	Non-essential	0.008	0.0098	0.7313	0.0007	0.0023	0.0009	0.001	0.005	0	0.0023	0.2465	Q7PJS3_ANOGA Ribosomal RNA-processing protein 40 Exosome;RNA-binding;Reference proteome	38.7449	14.646	NA	NA	NA
AGAP012358	0.194144	Essential	Essential	2	6	1	Non-essential	0.3945	0.5929	0.0185	0.0003	0.3744	0.0032	0.0007	0.0075	0.0005	0.0001	0.0019	Q7Q0A7_ANOGA RNA helicase (EC 3.6.4.13) ATP-binding;Helicase;Hydrolase;Nucleotide-binding;Reference proteome	1.5168	0.821325	1.41037	0.921794	1.94592
AGAP012379	0.193378	Essential	Essential	0	10	1	Non-essential	0.2327	0.002	0.0131	0.0006	0.9774	0.0005	0.0006	0.001	0.0003	0.0002	0.0043	Q7PV69_ANOGA Bis(5'-adenosyl)-triphosphatase (EC 3.6.1.29) (Fragment) Hydrolase;Nucleotide-binding;Reference proteome	23.1355	7.38621	24.868	15.8919	28.9823
AGAP009998	0.192604	Essential	Essential	3	3	1	Non-essential	0.0253	0.1228	0.7617	0.0026	0.1104	0.0003	0	0.0013	0	0	0.0009	RS11_ANOGA 40S ribosomal protein S11 RNA-binding;Reference proteome;Ribonucleoprotein;Ribosomal protein;rRNA-binding	3624.03	853.705	3760.61	3097.58	4280.81
AGAP006436	0.192126	Non-essential	Essential	2	0	0	Essential	0.0483	0.3419	0.6474	0.0003	0.0001	0.0095	0	0	0.0002	0.0001	0.0005	Q7PNY1_ANOGA Mediator of RNA polymerase II transcription subunit 13 FUNCTION: Component of the Mediator complex, a coactivator involved in regulated transcription of nearly all RNA polymerase II-dependent genes. Mediator functions as a bridge to convey information from gene-specific regulatory proteins to the basal RNA polymerase II transcription machinery. Mediator is recruited to promoters by d…	10.0629	9.6916	5.85158	3.95552	11.7856
AGAP011249	0.192124	Essential	Essential	2	2	1	Non-essential	0.0708	0.9999	0.0001	0	0	0	0	0	0	0	0	Q7QHM0_ANOGA BUD13 homolog (Fragment) Coiled coil;Reference proteome	20.3258	15.4294	12.2125	8.6965	25.9358
AGAP010086	0.192071	Essential	Essential	6	6	1	Non-essential	0.2224	0.0182	0.0816	0.2051	0.2193	0.012	0.3992	0.02	0.0045	0.036	0.0041	Q7Q0X4_ANOGA Arginyl-tRNA synthetase (EC 6.1.1.19) (Fragment) ATP-binding;Aminoacyl-tRNA synthetase;Ligase;Nucleotide-binding;Protein biosynthesis;Reference proteome	9.95412	6.5907	7.75721	5.60346	10.9696
AGAP007635	0.19201	Essential	Non-essential	6	3	0.247818	Non-essential	0.0423	0.2733	0.5931	0.0012	0.0155	0.0039	0.0013	0.0126	0.0003	0.0006	0.0982	Q7QJS3_ANOGA 60S ribosomal protein L7 (AGAP007635-PA) Reference proteome	174.405	63.2903	181.833	132.269	232.7
AGAP010592	0.192008	Essential	Essential	4	2	1	Non-essential	0.0453	0.5489	0.4123	0.0009	0.0217	0.0029	0.0014	0.0047	0.0012	0.0018	0.0043	RS7_ANOGA 40S ribosomal protein S7 Reference proteome;Ribonucleoprotein;Ribosomal protein	2874.11	763.826	2910.07	2352.75	3483.15
AGAP008539	0.191634	Essential	Essential	5	1	0.0639263	Non-essential	0.2979	0.0129	0.0308	0.0005	0.9011	0.0008	0.0003	0.0445	0.0002	0.0003	0.0085	Q7Q8M7_ANOGA Mitochondrial import inner membrane translocase subunit TIM44 FUNCTION: Essential component of the PAM complex, a complex required for the translocation of transit peptide-containing proteins from the inner membrane into the mitochondrial matrix in an ATP-dependent manner. {ECO:0000256|PIRNR:PIRNR037871}. Coiled coil;Membrane;Mitochondrion;Mitochondrion inner membrane;Protein transpo…	NA	NA	NA	NA	NA
AGAP011536	0.191618	Essential	Essential	1	1	1	Non-essential	0.0809	0.662	0.304	0.0019	0.0019	0.0183	0.0012	0.0034	0.0018	0.0016	0.0039	Q7QGH1_ANOGA Mini-chromosome maintenance complex-binding protein Nucleus;Reference proteome	7.23081	9.96279	3.54135	1.53174	6.26467
AGAP009862	0.19053	Essential	Essential	2	2	1	Non-essential	0.085	0.5423	0.4103	0.0006	0.0302	0.0055	0.0016	0.0013	0.0035	0.0006	0.004	Q7Q1C0_ANOGA AGAP009862-PA (Fragment) Reference proteome	16.7832	12.1317	11.5644	8.56415	20.8686
AGAP012041	0.18991	Essential	Essential	0	4	1	Non-essential	0.058	0.8918	0.1056	0.0001	0.0019	0.0003	0.0002	0	0.0001	0	0.0001	Q7PZR4_ANOGA AGAP012041-PA (Activated RNA polymerase II transcriptional coactivator p15) DNA-binding;Nucleus;Reference proteome;Transcription;Transcription regulation	90.0162	59.9784	76.854	45.5984	106.068
AGAP012972	0.189597	Essential	Essential	0	1	1	Non-essential	0.0822	0.9689	0.0258	0.0005	0.0004	0.0027	0.0004	0.0001	0.0007	0.0002	0.0003	F5HL36_ANOGA AGAP012972-PA RNA-binding;Reference proteome	6.76468	7.21173	4.02581	2.74868	6.70266
AGAP011800	0.189423	Essential	Essential	1	6	1	Non-essential	0.0308	0.1796	0.6786	0.0008	0.0027	0.0087	0.0096	0.0038	0.0031	0.0095	0.1038	Q7PZ95_ANOGA Transaldolase (EC 2.2.1.2) FUNCTION: Transaldolase is important for the balance of metabolites in the pentose-phosphate pathway. {ECO:0000256|RuleBase:RU000501}. Pentose shunt;Reference proteome;Transferase	348.988	145.254	326.58	216.14	451.41
AGAP011767	0.188457	Essential	Essential	8	5	0.0746952	Non-essential	0.0602	0.1451	0.5824	0.0034	0.0043	0.02	0.0358	0.0032	0.0187	0.1404	0.0469	Q7PZ76_ANOGA AGAP011767-PA (Protein farnesyltransferase/geranylgeranyltransferase type-1 subunit alpha) Reference proteome;Repeat	60.4531	15.4376	61.3852	45.6011	70.9861
AGAP009639	0.188426	Essential	Essential	1	8	1	Non-essential	0.124	0.4304	0.3658	0.0071	0.0115	0.0752	0.0201	0.0167	0.0338	0.0376	0.0019	Q7Q1T5_ANOGA AGAP009639-PA (Fragment) Reference proteome	NA	NA	NA	NA	NA
AGAP013051	0.188139	Essential	Essential	5	3	1	Non-essential	0.2922	0.9827	0.0116	0.0002	0.0003	0.0047	0.0001	0	0.0001	0	0.0003	F5HJ86_ANOGA AGAP013051-PA RNA-binding;Reference proteome	18.9548	10.9413	14.3101	11.8963	21.2057
AGAP007798	0.188027	Essential	Essential	4	3	1	Non-essential	0.1389	0.1389	0.2277	0.0044	0.3467	0.0096	0.003	0.1132	0.0021	0.0034	0.151	Q7Q3B5_ANOGA Non-specific protein-tyrosine kinase (EC 2.7.10.2) (Fragment) ATP-binding;Coiled coil;Magnesium;Metal-binding;Nucleotide-binding;Reference proteome	14.865	14.4005	10.094	4.93311	14.7158
AGAP005731	0.187528	Essential	Essential	2	1	1	Non-essential	0.1004	0.8008	0.1817	0.0007	0.00085	0.0084	0.00135	0.0025	0.00145	0.0013	0.0009	A7UTV1_ANOGA Transcription initiation factor TFIID 150 kDa subunit (Transcription initiation factor TFIID subunit 2) (Fragment) Nucleus;Reference proteome;Transcription;Transcription regulation;Q7Q6Q1_ANOGA Transcription initiation factor TFIID 150 kDa subunit (Transcription initiation factor TFIID subunit 2) (Fragment) Nucleus;Reference proteome;Transcription;Transcription regulation	0.368393	0.164509	0.322872	0.247466	0.449961
AGAP011132	0.187106	Essential	Essential	4	1	0.446125	Non-essential	0.1031	0.8605	0.1233	0.001	0.0075	0.0022	0.0012	0.0006	0.0018	0.0012	0.0008	Q7QHC9_ANOGA AGAP011132-PA (GINS complex subunit 3) FUNCTION: The GINS complex plays an essential role in the initiation of DNA replication. {ECO:0000256|ARBA:ARBA00002340}. DNA replication;Nucleus;Reference proteome	33.6477	27.2481	25.2531	16.6029	38.0712
AGAP009572	0.186867	Essential	Non-essential	2	4	1	Non-essential	0.2404	0.0083	0.1662	0.0033	0.7813	0.0007	0.0007	0.0055	0	0.0003	0.0336	Q7PMI3_ANOGA 40S ribosomal protein S15a (AGAP009572-PA) Reference proteome;Ribonucleoprotein;Ribosomal protein	886.843	211.14	937.063	750.955	1055.6
AGAP010876	0.186421	Essential	Essential	14	52	1	Non-essential	0.118	0.0594	0.5993	0.0122	0.071	0.0511	0.0259	0.0601	0.0145	0.0469	0.0595	Q7PFH8_ANOGA AGAP010876-PA (Fragment) ATP-binding;Coiled coil;Nucleotide-binding;Reference proteome	489.8	208.944	441.567	388.967	617.603
AGAP009347	0.185805	Essential	Essential	2	17	1	Non-essential	0.0741	0.511	0.4269	0.0006	0.0088	0.0135	0.0031	0.0087	0.0039	0.0037	0.0197	Q5TVJ4_ANOGA Peptidylprolyl isomerase (EC 5.2.1.8) Isomerase;Reference proteome;Repeat;Rotamase;TPR repeat	100.639	67.2093	102.931	29.6925	148.631
AGAP010406	0.185762	Essential	Essential	4	1	0.446125	Non-essential	0.2579	0.2853	0.3855	0.0033	0.0295	0.0297	0.0547	0.1043	0.0406	0.0426	0.0243	Q7QDT2_ANOGA Origin recognition complex subunit 3 DNA replication;DNA-binding;Nucleus;Reference proteome	12.0454	16.2743	6.71083	1.57279	12.6937
AGAP013048	0.185343	Essential	Essential	0	4	1	Non-essential	0.5711	0.0025	0.048	0.0216	0.8848	0.0006	0.0009	0.0326	0.0011	0.0012	0.0067	F5HMW0_ANOGA AGAP013048-PA (SRA stem-loop-interacting RNA-binding protein, mitochondrial precursor) RNA-binding;Reference proteome	8.01726	3.86283	6.60431	5.10263	9.38453
AGAP006889	0.185137	Essential	Essential	0	4	1	Non-essential	0.0183	0.047	0.7963	0.0042	0.0058	0.0097	0.0022	0.0183	0.0003	0.0095	0.1068	Q7QII6_ANOGA AGAP006889-PA (Elongator complex protein 2) Reference proteome;Repeat;WD repeat;tRNA processing	14.6333	4.84222	13.9835	10.5987	16.8651
AGAP011150	0.184328	Essential	Essential	5	3	1	Non-essential	0.2444	0.001	0.0079	0.0002	0.9239	0.0003	0.0002	0.0652	0.0001	0.0001	0.0012	Q7QHE2_ANOGA GrpE protein homolog (Fragment) FUNCTION: Essential component of the PAM complex, a complex required for the translocation of transit peptide-containing proteins from the inner membrane into the mitochondrial matrix in an ATP-dependent manner. {ECO:0000256|RuleBase:RU000640}. Chaperone;Mitochondrion;Reference proteome	80.4365	46.7161	66.618	44.6686	112.588
AGAP004190	0.184117	Essential	Essential	3	6	1	Non-essential	0.0433	0.8937	0.0971	0.0003	0.0001	0.0066	0.0004	0.0001	0.0006	0.0005	0.0006	Q7QB46_ANOGA AGAP004190-PA (U3 small nucleolar RNA-associated protein 7) Nucleus;Reference proteome;Repeat;WD repeat	23.6406	12.888	20.0196	14.2226	30.3069
AGAP008885	0.183543	Essential	Essential	4	3	1	Non-essential	0.081	0.3488	0.5277	0.0013	0.003	0.0454	0.0073	0.0034	0.0043	0.0039	0.0547	Q5TNB0_ANOGA AGAP008885-PA (Parafibromin) Nucleus;Reference proteome;Transcription	29.2949	12.3028	27.1564	22.0579	36.5068
AGAP010432	0.183169	Essential	Essential	1	2	1	Non-essential	0.4259	0.0598	0.2226	0.0017	0.0787	0.0384	0.0367	0.0255	0.0089	0.0287	0.499	Q7QDV2_ANOGA AGAP010432-PA Coiled coil;Reference proteome	30.45	9.32346	28.6392	23.6908	37.0615
AGAP010440	0.182924	Essential	Essential	5	1	0.0639263	Non-essential	0.2276	0.1009	0.21	0.0023	0.6712	0.0014	0.0017	0.0018	0.0034	0.0016	0.0056	Q7QDV5_ANOGA Small nuclear ribonucleoprotein E (snRNP-E) (Sm protein E) FUNCTION: Associated with the spliceosome snRNP U1, U2, U4/U6 and U5. {ECO:0000256|RuleBase:RU365053}. Nucleus;RNA-binding;Reference proteome;Ribonucleoprotein;Spliceosome;mRNA processing;mRNA splicing	195.117	137.027	170.18	83.304	255.041
AGAP008002	0.182861	Essential	Essential	7	3	0.0440405	Non-essential	0.1773	0.3775	0.4881	0.0017	0.0189	0.0413	0.0178	0.0016	0.0154	0.0074	0.0304	Q7Q3R8_ANOGA AGAP008002-PA (Cyclin K) Cyclin;Reference proteome	25.026	12.1576	21.0046	17.3016	32.3278
AGAP008499	0.182394	Essential	Essential	9	28	1	Non-essential	0.2877	0.1016	0.0994	0.0005	0.6892	0.0039	0.0005	0.0952	0.001	0.0003	0.0085	Q7Q4N5_ANOGA AGAP008499-PA (Mitochondrial transcription factor A) Coiled coil;DNA-binding;Nucleus;Reference proteome	76.2224	34.1217	79.6768	45.163	100.642
AGAP009559	0.182342	Essential	Essential	6	1	0.00909684	Non-essential	0.6048	0.0729	0.0654	0.0007	0.5668	0.0093	0.003	0.0032	0.0023	0.0004	0.2761	Q7QG90_ANOGA AGAP009559-PA (Transcription initiation factor TFIIB) Metal-binding;Reference proteome;Transcription;Transcription regulation;Zinc;Zinc-finger	NA	NA	NA	NA	NA
AGAP007873	0.181941	Essential	Essential	16	6	3.73164e-07	Essential	0.0467	0.1484	0.7669	0.0002	0.0037	0.0184	0.005	0.0004	0.0267	0.0104	0.02	Q7Q3H2_ANOGA Serine/threonine-protein kinase TOR (EC 2.7.11.1) ATP-binding;Kinase;Nucleotide-binding;Reference proteome;Repeat;Serine/threonine-protein kinase;Transferase	24.0138	7.83318	25.0047	17.1566	30.2936
AGAP006766	0.181818	Essential	Essential	2	10	1	Non-essential	0.0196	0.5727	0.3987	0.0002	0.001	0.0034	0.0008	0.0126	0.0029	0.0071	0.0006	Q7QIB6_ANOGA AGAP006766-PA (Nascent polypeptide-associated complex subunit alpha) Reference proteome	605.999	197.156	624.543	533.27	720.662
AGAP010586	0.181701	Essential	Essential	4	7	1	Non-essential	0.172	0.09	0.272	0.0128	0.5334	0.0141	0.0029	0.0423	0.0023	0.0022	0.028	Q7Q8S7_ANOGA AGAP010586-PA (Fragment) RNA-binding;Reference proteome;tRNA-binding	86.0719	40.777	69.6284	54.5433	105.602
AGAP002580	0.18164	Essential	Non-essential	27	8	3.11417e-14	Essential	0.0123	0.1426	0.8031	0.0003	0.0017	0.0077	0.0003	0.0005	0.0005	0.0008	0.0424	Q7QCD9_ANOGA DNA helicase (EC 3.6.4.12) ATP-binding;DNA-binding;Helicase;Hydrolase;Nucleotide-binding;Reference proteome	6.89693	5.47679	4.41145	3.41825	9.02478
AGAP011884	0.181117	Essential	Essential	3	2	1	Non-essential	0.0899	0.9899	0.006	0.0004	0.0022	0.001	0.0001	0.0001	0.0002	0	0.0001	Q7PZF6_ANOGA AGAP011884-PA (Fragment) Coiled coil;RNA-binding;Reference proteome	42.7648	25.4267	34.8731	24.8521	54.435
AGAP009204	0.18016	Essential	Essential	4	2	1	Non-essential	0.1021	0.3111	0.5916	0.0006	0.0196	0.0163	0.0094	0.001	0.0352	0.0118	0.0034	EIF3H_ANOGA Eukaryotic translation initiation factor 3 subunit H (eIF3h) FUNCTION: Component of the eukaryotic translation initiation factor 3 (eIF-3) complex, which is involved in protein synthesis of a specialized repertoire of mRNAs and, together with other initiation factors, stimulates binding of mRNA and methionyl-tRNAi to the 40S ribosome. The eIF-3 complex specifically targets and initiat…	326.222	101.639	341.821	239.708	393.513
AGAP012081	0.180113	Essential	Essential	4	3	1	Non-essential	0.0426	0.0007	0.367	0.0004	0.3471	0.0007	0.0004	0.0942	0	0.0108	0.1788	Q7PKD7_ANOGA AGAP012081-PA (Fragment) Ion transport;Reference proteome;Transport	385.886	189.429	386.068	192.695	503.045
AGAP004254	0.180003	Essential	Non-essential	6	3	0.247818	Non-essential	0.0283	0.3687	0.6167	0.0001	0.0004	0.0071	0.0005	0.0002	0.0037	0.0015	0.001	Q7QB06_ANOGA AGAP004254-PA Reference proteome;Transcription;Transcription regulation	18.0565	14.8986	10.7767	8.39171	21.0519
AGAP010064	0.179779	Essential	Non-essential	3	1	1	Non-essential	0.0878	0.217	0.5245	0.0068	0.0098	0.0629	0.0381	0.0046	0.0368	0.0749	0.0245	Q7PJW8_ANOGA RPB5 homolog Nucleus;Reference proteome;Transcription	74.3447	35.2505	66.826	48.0887	89.4815
AGAP006281	0.179644	Non-essential	Essential	0	3	1	Non-essential	0.0616	0.9971	0.0026	0	0	0.0002	0	0	0	0	0	Q7Q5P7_ANOGA AGAP006281-PA Reference proteome	15.7824	6.82956	13.1784	9.99123	22.415
AGAP009338	0.179555	Essential	Essential	8	11	1	Non-essential	0.1174	0.1438	0.5357	0.0165	0.0348	0.0358	0.0126	0.0971	0.0109	0.0277	0.085	Q7PSE2_ANOGA WD repeat-containing protein 55 homolog Reference proteome;Repeat;WD repeat	41.5923	80.5159	7.09498	2.9819	33.3965
AGAP012138	0.179279	Essential	Essential	2	4	1	Non-essential	0.0162	0.0511	0.7437	0.0007	0.2023	0.0002	0	0	0	0	0.0019	Q7PZX9_ANOGA 60S ribosomal protein L21 Reference proteome;Ribonucleoprotein;Ribosomal protein	3502.45	909.997	3643.54	2855.01	4027.16
AGAP005320	0.17867	Essential	Essential	3	2	1	Non-essential	0.038	0.8053	0.1796	0.0004	0.0007	0.0074	0.0014	0.0006	0.0023	0.0009	0.0014	Q7Q7G6_ANOGA AGAP005320-PA (U3 small nucleolar RNA-interacting protein 2) Coiled coil;Nucleus;Reference proteome;Repeat;WD repeat	39.5945	15.9957	37.5967	28.9389	45.6058
AGAP011821	0.178321	Essential	Essential	5	3	1	Non-essential	0.1858	0.0034	0.046	0.0015	0.9317	0.0017	0.0032	0.0005	0.0012	0.0025	0.0082	A0NGR3_ANOGA Cysteinyl-tRNA synthetase (EC 6.1.1.16) (Fragment) ATP-binding;Aminoacyl-tRNA synthetase;Ligase;Metal-binding;Nucleotide-binding;Protein biosynthesis;Reference proteome;Zinc	8.13339	3.17932	8.62097	5.23171	10.3317
AGAP011983	0.177564	Essential	Essential	0	4	1	Non-essential	0.1158	0.0089	0.284	0.0275	0.4545	0.0097	0.0076	0.0281	0.0014	0.0059	0.1724	Q7PZM4_ANOGA NAD(P)HX dehydratase (EC 4.2.1.93) (Fragment) Reference proteome	27.193	9.14235	27.1942	21.2285	30.549
AGAP010483	0.177517	Essential	Essential	5	3	1	Non-essential	0.0293	0.0841	0.7586	0.0073	0.0168	0.0081	0.0044	0.0244	0.0018	0.0183	0.0762	Q7QDY7_ANOGA AGAP010483-PA (Exosome complex component RRP42) Reference proteome	15.3371	6.95398	13.8617	10.2185	17.4681
AGAP009786	0.177501	Essential	Essential	4	3	1	Non-essential	0.0197	0.0017	0.4282	0.001	0.0093	0.0018	0.0003	0.0078	0	0.0019	0.548	Q7Q1H5_ANOGA Trifunctional purine biosynthetic protein adenosine-3 [Includes: Phosphoribosylamine--glycine ligase (EC 6.3.4.13) (Glycinamide ribonucleotide synthetase) (GARS) (Phosphoribosylglycinamide synthetase); Phosphoribosylformylglycinamidine cyclo-ligase (EC 6.3.3.1) (AIR synthase) (AIRS) (Phosphoribosyl-aminoimidazole synthetase); Phosphoribosylglycinamide formyltransferase (EC 2.1.2.2) (…	129.078	188.479	84.6154	13.5355	126.407
AGAP007508	0.17746	Non-essential	Essential	25	55	0.192961	Non-essential	0.0554	0.9929	0.006	0.0001	0	0.0009	0	0	0	0	0	Q5TWZ6_ANOGA AGAP007508-PA Reference proteome	12.2625	17.9131	5.97354	1.74677	11.188
AGAP008598	0.176955	Essential	Essential	0	1	1	Non-essential	0.0538	0.4546	0.4281	0.0003	0.0036	0.0019	0.011	0.0012	0.0258	0.0717	0.0017	Q7PPL9_ANOGA COP9 signalosome complex subunit 2 Reference proteome	47.4396	20.2829	43.6847	33.844	54.152
AGAP002651	0.176908	Non-essential	Essential	8	4	0.0264887	Non-essential	0.0251	0.1125	0.85	0.0004	0.0002	0.0195	0.0019	0.0001	0.0067	0.0072	0.0015	Q7PQW0_ANOGA AGAP002651-PA Reference proteome	21.9217	6.03532	22.329	16.148	27.5638
AGAP002101	0.175536	Essential	Non-essential	8	2	0.0015886	Essential	0.0684	0.0464	0.5104	0.0193	0.0135	0.043	0.0522	0.0096	0.0078	0.1049	0.1929	Q7PYT8_ANOGA Isoleucyl-tRNA synthetase (EC 6.1.1.5) ATP-binding;Aminoacyl-tRNA synthetase;Ligase;Nucleotide-binding;Protein biosynthesis;Reference proteome	103.199	62.9064	90.3375	52.9237	121.921
AGAP002472	0.175363	Essential	Non-essential	5	2	0.389307	Non-essential	0.0364	0.0729	0.8227	0.002	0.0034	0.0163	0.0048	0.0037	0.0037	0.0457	0.0247	Q7QC66_ANOGA DNA damage-binding protein 1 (Damage-specific DNA-binding protein 1) Nucleus;Reference proteome	44.2806	16.6414	39.5113	31.566	52.0313
AGAP009587	0.175273	Essential	Essential	2	4	1	Non-essential	0.1126	0.9887	0.0076	0.0001	0	0.0034	0.0002	0	0	0	0	Q7Q1X5_ANOGA DNA-(apurinic or apyrimidinic site) endonuclease (EC 3.1.-.-) (Fragment) DNA damage;DNA repair;Hydrolase;Magnesium;Metal-binding;Reference proteome	19.2035	13.8779	14.3119	9.97446	23.1722
AGAP009807	0.175194	Essential	Essential	6	13	1	Non-essential	0.0638	0.8528	0.1346	0.0005	0.0022	0.0046	0.0005	0.0006	0.0004	0.0005	0.0032	Q7Q1G1_ANOGA AGAP009807-PA (Fragment) DNA-binding;Nucleus;Reference proteome;Transcription;Transcription regulation	18.6916	16.5854	11.1458	9.50011	20.1253
AGAP001228	0.174984	Essential	Non-essential	2	3	1	Non-essential	0.09705	0.6021	0.3581	0.0004	0.01685	0.00235	0.0022	0.0013	0.0059	0.0098	0.0009	Q7PX59_ANOGA AGAP001228-PA DNA-directed RNA polymerase;Nucleus;Reference proteome;Transcription;F5HMV9_ANOGA AGAP001228-PB (DNA-directed RNA polymerase II subunit RPB4) DNA-directed RNA polymerase;Nucleus;Reference proteome;Transcription	NA	NA	NA	NA	NA
AGAP008427	0.174874	Essential	Non-essential	4	1	0.446125	Non-essential	0.0563	0.3832	0.5741	0.0001	0.0144	0.0034	0.0061	0.0006	0.0123	0.0025	0.0033	Q7Q4J4_ANOGA AGAP008427-PA Coiled coil;Reference proteome	28.5473	14.9393	24.8338	17.9731	34.6038
AGAP011675	0.174796	Essential	Essential	1	2	1	Non-essential	0.0243	0.6813	0.3124	0	0.0003	0.0033	0.0003	0.0001	0.001	0.001	0.0002	Q5TMJ5_ANOGA RecQ-mediated genome instability protein 1 Coiled coil;Reference proteome	6.70405	5.72825	4.04609	3.10705	7.77097
AGAP008697	0.174614	Essential	Essential	3	3	1	Non-essential	0.0989	0.9944	0.0051	0	0.0001	0.0003	0	0	0	0	0	Q7Q8C5_ANOGA AGAP008697-PA (Fragment) Reference proteome	29.471	22.1759	19.7245	12.5592	43.5414
AGAP010536	0.174022	Essential	Essential	3	1	1	Non-essential	0.1071	0.9802	0.0182	0	0.0003	0.0001	0.0004	0	0.0004	0.0001	0.0001	A0NDZ7_ANOGA Nucleolar complex protein 2 homolog Nucleus;Reference proteome	81.5516	44.8232	73.0268	47.8137	100.95
AGAP001928	0.173181	Essential	Essential	1	8	1	Non-essential	0.0289	0.9644	0.0327	0.0001	0.0002	0.0003	0.0003	0.0001	0.0005	0.0012	0.0001	Q7PUU2_ANOGA AGAP001928-PA (Nucleosome assembly protein 1-like 1) Reference proteome	399.587	212.124	354.296	269.627	499.728
AGAP008925	0.173057	Essential	Essential	2	2	1	Non-essential	0.2279	0.9538	0.0376	0.0003	0.0007	0.0061	0.0002	0.0003	0.0004	0.0002	0.0004	Q7PWL2_ANOGA AGAP008925-PA (Pre-mRNA-processing factor 17) Reference proteome;Repeat;WD repeat	26.3208	12.2911	21.6932	18.4185	30.9417
AGAP003085	0.172749	Essential	Non-essential	5	0	0	Essential	0.0469	0.2537	0.6063	0.0013	0.0128	0.0069	0.03	0.0062	0.0207	0.0578	0.0043	C3VTU9_ANOGA Splicing factor 3a (Fragment) Coiled coil;Nucleus;C3VTQ5_ANOGA Splicing factor 3a (Fragment) Coiled coil;Nucleus;C3VTW6_ANOGA Splicing factor 3a (Fragment) Coiled coil;Nucleus;C3VTN2_ANOGA Splicing factor 3a (Fragment) Coiled coil;Nucleus;Q7QBN1_ANOGA AGAP003085-PA (Splicing factor 3A) Coiled coil;Metal-binding;Nucleus;Reference proteome;Zinc;Zinc-finger	42.1504	21.5013	35.5732	28.8074	45.9718
AGAP000733	0.1727	Essential	Essential	1	9	1	Non-essential	0.0826	0.3969	0.575	0.0003	0.0122	0.006	0.0005	0.0014	0.0043	0.0031	0.0003	Q7PRQ2_ANOGA UV excision repair protein RAD23 FUNCTION: Multiubiquitin chain receptor involved in modulation of proteasomal degradation. Involved in nucleotide excision repair. {ECO:0000256|RuleBase:RU367049}. Cytoplasm;DNA damage;DNA repair;Nucleus;Reference proteome;Repeat	91.8953	37.3378	83.3508	63.7304	116.723
AGAP010139	0.172357	Essential	Essential	3	1	1	Non-essential	0.0732	0.0633	0.68	0.0094	0.0224	0.0274	0.0123	0.01	0.0158	0.0334	0.126	Q7Q0V2_ANOGA Glutamine amidotransferase (EC 6.3.5.2) ATP-binding;GMP biosynthesis;Glutamine amidotransferase;Nucleotide-binding;Purine biosynthesis;Reference proteome	91.6815	44.605	78.2576	59.3261	117.737
AGAP011875	0.172053	Essential	Essential	3	16	1	Non-essential	0.1628	0.9973	0.0026	0	0	0	0	0	0	0	0	Q7PZE7_ANOGA AGAP011875-PA (Fragment) Metal-binding;Reference proteome;Zinc;Zinc-finger	26.3532	17.2311	18.8703	14.3057	30.0118
AGAP005117	0.172034	Essential	Non-essential	2	11	1	Non-essential	0.0275	0.4024	0.5494	0.0046	0.0032	0.0075	0.0004	0.0089	0.0013	0.0039	0.0184	Q7PQ20_ANOGA AGAP005117-PA (Polyadenylate-binding protein 2) Coiled coil;RNA-binding;Reference proteome	100.129	42.4459	83.6799	72.1819	123.633
AGAP007827	0.171912	Essential	Essential	2	7	1	Non-essential	0.0344	0.0059	0.4147	0.0025	0.1304	0.0023	0.001	0.0219	0.0001	0.008	0.4133	Q7Q3D8_ANOGA 2-phospho-D-glycerate hydro-lyase (EC 4.2.1.11) Coiled coil;Glycolysis;Lyase;Magnesium;Reference proteome	1147.96	533.474	1059.31	781.091	1469.66
AGAP010786	0.171495	Essential	Essential	0	8	1	Non-essential	0.0187	0.4081	0.5527	0.0005	0.0141	0.0062	0.0019	0.0004	0.0078	0.0067	0.0015	Q7PJR3_ANOGA AGAP010786-PA (Fragment) Coiled coil;Reference proteome;Repeat;TPR repeat	NA	NA	NA	NA	NA
AGAP013044	0.171372	Essential	Essential	2	3	1	Non-essential	0.0189	0.8462	0.1481	0.0018	0.0011	0.0026	0	0	0	0	0.0001	F5HKN3_ANOGA Cleavage and polyadenylation specificity factor subunit 4 Metal-binding;Reference proteome;Zinc;Zinc-finger	19.5398	11.3279	15.7018	12.0126	23.3946
AGAP007912	0.171205	Essential	Non-essential	2	3	1	Non-essential	0.0555	0.9284	0.0625	0	0.0029	0.0007	0.0017	0.0001	0.0011	0.0001	0.0025	Q7PNG4_ANOGA KRR1 small subunit processome component (KRR-R motif-containing protein 1) FUNCTION: Required for 40S ribosome biogenesis. Involved in nucleolar processing of pre-18S ribosomal RNA and ribosome assembly. {ECO:0000256|PIRNR:PIRNR006515}. Nucleus;RNA-binding;Reference proteome;Ribonucleoprotein;Ribosome biogenesis;rRNA processing	49.9892	23.7453	44.0173	32.358	59.9738
AGAP013180	0.17063	Essential	Essential	3	2	1	Non-essential	0.0364	0.1499	0.7189	0.0012	0.0147	0.006	0.0062	0.0077	0.0067	0.0159	0.0728	F5HJ78_ANOGA AGAP013180-PA Reference proteome	6.66042	7.655	3.92506	0.70269	7.63947
AGAP008846	0.170557	Essential	Essential	6	27	1	Non-essential	0.0206	0.1664	0.775	0.0003	0.0009	0.0115	0.0045	0.0008	0.0143	0.0241	0.0022	Q7PWU7_ANOGA AGAP008846-PA (Fragment) Methyltransferase;Reference proteome;S-adenosyl-L-methionine;Transferase	25.0687	11.6258	24.1956	16.7694	28.9775
AGAP010210	0.170489	Essential	Essential	4	2	1	Non-essential	0.9902	0	0.0007	0.0001	0.8585	0.01	0.0038	0.0518	0.0001	0.0018	0.0732	Q7Q0Q7_ANOGA AGAP010210-PA (Translocase of inner mitochondrial membrane 23 homolog) Membrane;Reference proteome;Transmembrane;Transmembrane helix	85.5498	34.1096	85.8242	58.1782	108.014
AGAP002581	0.170234	Essential	Non-essential	27	8	3.11417e-14	Essential	0.0332	0.221	0.6575	0.0029	0.0026	0.0149	0.0089	0.0044	0.0066	0.0649	0.0164	Q7PGJ6_ANOGA AGAP002581-PA DNA-binding;Reference proteome	9.43455	12.5795	5.70364	0.531534	10.4624
AGAP011199	0.17022	Essential	Essential	2	4	1	Non-essential	0.1047	0.5169	0.412	0.0011	0.0029	0.0272	0.0043	0.0022	0.0041	0.0043	0.025	Q7QHI7_ANOGA AGAP011199-PA (Fragment) Coiled coil;Reference proteome	26.3891	15.943	19.745	14.8095	34.4401
AGAP007244	0.170118	Essential	Essential	4	3	1	Non-essential	0.0392	0.299	0.6261	0.0114	0.0078	0.008	0.0019	0.0079	0.001	0.0107	0.0261	WDR12_ANOGA Ribosome biogenesis protein WDR12 homolog FUNCTION: Required for maturation of ribosomal RNAs and formation of the large ribosomal subunit. {ECO:0000255|HAMAP-Rule:MF_03029}. Nucleus;Reference proteome;Repeat;Ribosome biogenesis;WD repeat;rRNA processing	55.3666	22.1814	52.0288	37.962	63.721
AGAP013440	0.16923	Essential	Essential	0	4	1	Non-essential	0.7354	0.0031	0.0226	0.0037	0.9668	0.0004	0.0002	0.0004	0.0002	0.0001	0.0024	F5HJX8_ANOGA AGAP013440-PA (SRA stem-loop-interacting RNA-binding protein, mitochondrial) RNA-binding;Reference proteome	125.556	63.443	110.418	96.1372	120.594
AGAP009904	0.168711	Essential	Essential	2	2	1	Non-essential	0.0784	0.1631	0.5817	0.0053	0.1145	0.0117	0.0199	0.0103	0.011	0.0216	0.061	Q7PMA4_ANOGA tRNA (adenine(58)-N(1))-methyltransferase non-catalytic subunit TRM6 (tRNA(m1A58)-methyltransferase subunit TRM6) (Fragment) Nucleus;Reference proteome	28.577	20.2807	21.0196	16.7126	33.9403
AGAP005559	0.168561	Essential	Essential	5	2	0.389307	Non-essential	0.0755	0.4561	0.4233	0.0004	0.0037	0.0158	0.0011	0.0859	0.0069	0.0057	0.0012	Q7PNN9_ANOGA 26S proteasome non-ATPase regulatory subunit 4 Proteasome;Reference proteome	78.6495	27.668	73.2526	53.7466	102.482
AGAP000368	0.168496	Essential	Non-essential	11	3	3.54394e-05	Essential	0.029	0.2436	0.7267	0.0003	0.0005	0.0171	0.0014	0.0003	0.0024	0.0024	0.0053	A0NCE0_ANOGA Non-specific serine/threonine protein kinase (EC 2.7.11.1) ATP-binding;Coiled coil;Kinase;Nonsense-mediated mRNA decay;Nucleotide-binding;Reference proteome;Transferase	9.88223	2.45032	9.58987	8.1807	11.0108
AGAP010450	0.168242	Essential	Essential	3	5	1	Non-essential	0.171	0.004	0.0354	0.0005	0.945	0.0003	0	0.0037	0	0.0001	0.0109	Q7QDW0_ANOGA 39S ribosomal protein L2, mitochondrial (AGAP010450-PA) Reference proteome;Ribonucleoprotein;Ribosomal protein	43.3743	12.7702	43.5517	34.5132	50.6737
AGAP002177	0.168093	Essential	Non-essential	3	2	1	Non-essential	0.1534	0.0231	0.3553	0.006	0.0961	0.0084	0.0112	0.1676	0.0014	0.0152	0.3157	Q7QK69_ANOGA AGAP002177-PA (Exosome complex component RRP46) Reference proteome	26.1262	13.1622	24.0033	16.7385	33.139
AGAP006659	0.168075	Essential	Essential	3	4	1	Non-essential	0.0518	0.6189	0.357	0.0003	0.0002	0.0185	0.0011	0	0.0019	0.0007	0.0012	Q7PNV6_ANOGA AGAP006659-PA Reference proteome	16.8142	10.9405	11.3767	9.09304	22.9775
AGAP010065	0.167988	Essential	Essential	1	4	1	Non-essential	0.012	0.128	0.7561	0.0029	0.0128	0.002	0.0007	0.0128	0.0001	0.0017	0.0829	Q7Q0Y7_ANOGA 60S ribosomal protein L12 FUNCTION: Binds directly to 26S ribosomal RNA. {ECO:0000256|ARBA:ARBA00002805}. Reference proteome;Ribonucleoprotein;Ribosomal protein	4113.22	1248.6	4301.69	3307.88	4957.96
AGAP008837	0.167762	Essential	Non-essential	5	2	0.389307	Non-essential	0.0175	0.0529	0.7665	0.0057	0.0148	0.0008	0.0028	0.0807	0.0002	0.0133	0.0622	Q7PWV4_ANOGA Proteasome subunit beta (EC 3.4.25.1) (Fragment) Cytoplasm;Hydrolase;Nucleus;Protease;Proteasome;Reference proteome;Threonine protease	138.125	39.5853	132.014	106.663	170.427
AGAP006797	0.167389	Essential	Essential	1	5	1	Non-essential	0.0154	0.141	0.8299	0.0001	0.0001	0.012	0.001	0.0003	0.0065	0.0078	0.0014	Q7QID8_ANOGA Double-strand break repair protein FUNCTION: Involved in DNA double-strand break repair (DSBR). Possesses single-strand endonuclease activity and double-strand-specific 3'-5' exonuclease activity. Also involved in meiotic DSB processing. {ECO:0000256|PIRNR:PIRNR000882}. Coiled coil;DNA damage;DNA repair;Endonuclease;Exonuclease;Hydrolase;Manganese;Meiosis;Nuclease;Nucleus;Reference p…	11.2271	12.8696	6.12264	3.80904	10.0646
AGAP011652	0.167378	Essential	Essential	16	4	2.15129e-08	Essential	0.0616	0.14	0.5847	0.001	0.1276	0.0136	0.0041	0.0156	0.0048	0.0053	0.1032	Q7PYZ0_ANOGA AGAP011652-PA Reference proteome	6.24744	5.66414	NA	NA	NA
AGAP011893	0.167178	Essential	Non-essential	7	10	1	Non-essential	0.0249	0.0627	0.7294	0.0166	0.0358	0.0035	0.0042	0.0358	0.0008	0.0202	0.0912	Q7PVA7_ANOGA AGAP011893-PA (Fragment) Reference proteome	41.1239	26.4396	36.5145	20.6135	52.9274
AGAP001224	0.166916	Essential	Non-essential	6	2	0.0634054	Non-essential	0.1075	0.2789	0.6154	0.0014	0.0057	0.0154	0.0111	0.0013	0.0084	0.0126	0.0497	Q7PX56_ANOGA AGAP001224-PA (Cleavage and polyadenylation specificity factor subunit 3) Nucleus;Reference proteome;mRNA processing	16.1588	11.9513	9.99174	8.85373	17.9479
AGAP010719	0.166898	Essential	Essential	6	1	0.00909684	Non-essential	0.0651	0.1231	0.7009	0.0042	0.0421	0.0635	0.0091	0.0089	0.0181	0.0207	0.0094	Q7QE04_ANOGA Coatomer subunit delta (Fragment) FUNCTION: The coatomer is a cytosolic protein complex that binds to dilysine motifs and reversibly associates with Golgi non-clathrin-coated vesicles, which further mediate biosynthetic protein transport from the ER, via the Golgi up to the trans Golgi network. Coatomer complex is required for budding from Golgi membranes, and is essential for the re…	65.0081	27.8468	56.3085	47.2865	76.1719
AGAP005953	0.166607	Essential	Non-essential	7	0	0	Essential	0.0403	0.8461	0.1487	0.0001	0	0.0043	0.0001	0	0.0005	0	0.0002	Q7Q6A3_ANOGA AGAP005953-PA (Calcium homeostasis endoplasmic reticulum protein) Coiled coil;Reference proteome	23.0936	9.12638	19.7806	16.1952	29.8897
AGAP000651	0.166458	Essential	Essential	31	48	6.81433e-05	Essential	0.0332	0.0135	0.7588	0.0037	0.0044	0.0071	0.0058	0.0123	0.0008	0.0241	0.1697	F5HJZ8_ANOGA AGAP000651-PB (AGAP000651-PC) Reference proteome;ACT5C_ANOGA Actin-5C (Actin-1D, cytoplasmic) FUNCTION: Actins are highly conserved proteins that are involved in various types of cell motility and are ubiquitously expressed in all eukaryotic cells. Multiple isoforms are involved in various cellular functions such as cytoskeleton structure, cell mobility, chromosome movement and muscl…	66.4155	48.0286	NA	NA	NA
AGAP013288	0.166444	Essential	Essential	1	1	1	Non-essential	0.1912	0.453	0.4183	0.0003	0.0021	0.0398	0.0154	0.0003	0.061	0.0071	0.0026	F5HML2_ANOGA AGAP013288-PA Reference proteome	6.33873	2.89634	5.18022	4.40806	7.63786
AGAP007395	0.166274	Essential	Non-essential	8	10	1	Non-essential	0.0281	0.4679	0.5126	0.0003	0.0002	0.0094	0.0014	0.0003	0.0044	0.0027	0.0008	Q7QJB5_ANOGA DIS3-like exonuclease 2 (EC 3.1.13.-) FUNCTION: 3'-5'-exoribonuclease that specifically recognizes RNAs polyuridylated at their 3' end and mediates their degradation. Component of an exosome-independent RNA degradation pathway that mediates degradation of cytoplasmic mRNAs that have been deadenylated and subsequently uridylated at their 3'. {ECO:0000256|HAMAP-Rule:MF_03045}. Coiled c…	16.8484	7.7398	13.9472	11.2852	22.4814
AGAP008265	0.165856	Essential	Essential	5	5	1	Non-essential	0.0615	0.3243	0.5926	0.0017	0.0083	0.0235	0.0085	0.007	0.0074	0.0081	0.0185	Q7Q472_ANOGA Seryl-tRNA synthetase (EC 6.1.1.11) ATP-binding;Aminoacyl-tRNA synthetase;Coiled coil;Ligase;Nucleotide-binding;Reference proteome	121.826	72.3175	108.466	74.3687	139.396
AGAP004521	0.165824	Essential	Non-essential	4	0	0	Essential	0.1147	0.9388	0.0552	0.0001	0.0003	0.0049	0	0.0005	0.0001	0	0.0001	Q7Q9Y9_ANOGA AGAP004521-PA (SNW domain-containing protein 1) Reference proteome	44.1886	22.3536	39.2206	30.9533	50.6048
AGAP010787	0.16491	Essential	Essential	3	4	1	Non-essential	0.0285	0.7016	0.2871	0	0.0002	0.0014	0.0009	0.0001	0.0052	0.0033	0.0001	A7UV10_ANOGA AGAP010787-PA (Fragment) Biological rhythms;Coiled coil;Nucleus;Reference proteome	6.2355	7.91912	3.00874	1.56749	5.67517
AGAP013475	0.164394	Essential	Essential	1	6	1	Non-essential	0.0597	0.8343	0.1265	0.0029	0.0287	0.006	0.0002	0.0001	0.0003	0.0007	0.0003	F5HLL0_ANOGA Peptidyl-prolyl cis-trans isomerase (EC 5.2.1.8) (Fragment) Coiled coil;Isomerase;Reference proteome;Rotamase	16.5422	7.70137	14.175	11.1627	20.0802
AGAP011340	0.163922	Essential	Non-essential	4	0	0	Essential	0.1683	0.1582	0.465	0.0064	0.0706	0.0616	0.0132	0.0659	0.0125	0.0279	0.1187	Q7QHS8_ANOGA AGAP011340-PA Reference proteome	9.10503	3.91426	7.68533	5.92784	12.0238
AGAP007477	0.163481	Essential	Non-essential	14	2	2.01881e-08	Essential	0.0263	0.2505	0.7055	0.0003	0.0016	0.0083	0.001	0.002	0.0011	0.0037	0.026	Q7QJE6_ANOGA AGAP007477-PA (Replication factor C subunit 2/4) ATP-binding;Nucleotide-binding;Reference proteome	24.4479	23.7008	16.9032	11.7241	22.3155
AGAP004610	0.163468	Essential	Non-essential	5	2	0.389307	Non-essential	0.1076	0.0194	0.3215	0.0032	0.3511	0.0066	0.0042	0.041	0.0012	0.0133	0.2384	Q7Q7N8_ANOGA Signal recognition particle 54 kDa protein FUNCTION: Binds to the signal sequence of presecretory protein when they emerge from the ribosomes and transfers them to TRAM (translocating chain-associating membrane protein). {ECO:0000256|RuleBase:RU364034}. Cytoplasm;GTP-binding;Nucleotide-binding;RNA-binding;Reference proteome;Ribonucleoprotein;Signal recognition particle	87.5446	32.8728	77.4259	66.2644	94.7335
AGAP008332	0.163304	Essential	Essential	4	2	1	Non-essential	0.0629	0.3156	0.5974	0.0017	0.007	0.0155	0.0098	0.0051	0.0083	0.0343	0.0054	Q7PNC3_ANOGA AGAP008332-PA (Replication factor A2) DNA-binding;Nucleus;Reference proteome	45.5422	40.3445	31.7612	20.6218	45.2254
AGAP011156	0.163282	Essential	Essential	2	4	1	Non-essential	0.1741	0.3142	0.3334	0.002	0.0035	0.0488	0.0594	0.0012	0.1362	0.0944	0.0069	Q7QHE5_ANOGA AGAP011156-PA (Fragment) Reference proteome	39.6034	21.1455	33.4319	22.2093	49.9116
AGAP008932	0.163269	Essential	Essential	0	5	1	Non-essential	0.0236	0.3915	0.5719	0.0029	0.0035	0.0081	0.002	0.0022	0.0027	0.0036	0.0117	Q7PWK2_ANOGA AGAP008932-PA (WD repeat and FYVE domain-containing protein 2) Metal-binding;Reference proteome;Repeat;WD repeat;Zinc;Zinc-finger	49.2271	18.17	46.8724	35.9427	61.716
AGAP012048	0.163045	Essential	Essential	3	5	1	Non-essential	0.4842	0.0003	0.0207	0.0008	0.778	0.0005	0.0043	0.0143	0	0.0003	0.1807	Q7PV48_ANOGA Citrate synthase Reference proteome;Transferase	723.529	468.921	686.76	288.912	891.46
AGAP012009	0.162985	Essential	Essential	5	6	1	Non-essential	0.0561	0.9918	0.0081	0	0	0.0001	0	0	0	0	0	Q7PZN7_ANOGA AGAP012009-PA ATP-binding;Helicase;Hydrolase;Metal-binding;Nucleotide-binding;Reference proteome;Repeat;Zinc;Zinc-finger	33.2677	12.6068	28.4776	24.2473	38.6563
AGAP008015	0.162548	Non-essential	Essential	9	11	1	Non-essential	0.309	0.5269	0.3626	0.0006	0.0072	0.0362	0.005	0.0059	0.0443	0.0067	0.0047	Q7PNC2_ANOGA AGAP008015-PA Coiled coil;Intermediate filament;Reference proteome	72.5012	112.717	26.3417	0.241956	66.8198
AGAP009171	0.162349	Essential	Essential	0	5	1	Non-essential	0.2234	0.9022	0.039	0.0071	0.0266	0.0195	0.0009	0.0002	0.0032	0.0007	0.0007	Q7PVV7_ANOGA tRNA-dihydrouridine(47) synthase [NAD(P)(+)] (EC 1.3.1.-) (tRNA-dihydrouridine synthase 3) (Fragment) FUNCTION: Catalyzes the synthesis of dihydrouridine, a modified base found in the D-loop of most tRNAs. {ECO:0000256|ARBA:ARBA00002468}. FMN;Flavoprotein;Metal-binding;Oxidoreductase;Reference proteome;Zinc;Zinc-finger;tRNA processing	23.2814	11.6158	19.6926	14.4419	26.8512
AGAP011880	0.162308	Essential	Essential	2	3	1	Non-essential	0.0735	0.9473	0.0476	0.0001	0	0.0044	0.0001	0	0.0002	0.0001	0.0001	Q7PZF3_ANOGA AGAP011880-PA Reference proteome	8.91411	5.29476	7.00295	5.25859	12.466
AGAP012196	0.161804	Essential	Essential	25	55	0.192961	Non-essential	0.018	0.7985	0.2011	0	0.0002	0.0001	0	0	0	0	0	Q7PCS9_ANOGA Histone H3 Chromosome;DNA-binding;Nucleosome core;Nucleus;Reference proteome	63.987	91.1874	42.074	4.43676	74.8592
AGAP000337	0.161602	Essential	Essential	4	3	1	Non-essential	0.0413	0.4856	0.4913	0.0001	0.0009	0.0063	0.002	0.0004	0.0086	0.0043	0.0006	Q7QF75_ANOGA AGAP000337-PA Coiled coil;Cytoplasm;Reference proteome	22.1869	5.68412	21.9706	18.263	25.8788
AGAP010451	0.161491	Essential	Essential	3	4	1	Non-essential	0.5166	0.0017	0.0021	0.0001	0.7333	0.0002	0.0001	0.2598	0	0.0001	0.0026	Q7QDW1_ANOGA Lon protease homolog (EC 3.4.21.-) (Fragment) ATP-binding;Hydrolase;Mitochondrion;Nucleotide-binding;Protease;Reference proteome;Serine protease	21.1603	9.49527	20.0513	13.4987	26.301
AGAP007927	0.161333	Essential	Essential	11	15	0.690517	Non-essential	0.0451	0.6596	0.2493	0.0062	0.0821	0.0005	0.0002	0.0003	0.0001	0.0003	0.0013	Q7Q3K7_ANOGA 60S ribosomal protein L40 (CEP52) (Ubiquitin) (Ubiquitin-60S ribosomal protein L40) Cytoplasm;Nucleus;Reference proteome;Ribonucleoprotein;Ribosomal protein	3425.08	767.34	3567.88	2886.8	3917.05
AGAP002935	0.160995	Essential	Non-essential	6	3	0.247818	Non-essential	0.0143	0.0901	0.8321	0.0044	0.0113	0.0026	0.0035	0.0131	0.0032	0.0236	0.0162	EIF3F_ANOGA Eukaryotic translation initiation factor 3 subunit F (eIF3f) (Eukaryotic translation initiation factor 3 subunit 5) FUNCTION: Component of the eukaryotic translation initiation factor 3 (eIF-3) complex, which is involved in protein synthesis of a specialized repertoire of mRNAs and, together with other initiation factors, stimulates binding of mRNA and methionyl-tRNAi to the 40S ribos…	234.804	76.2706	238.03	176.69	284.415
AGAP005119	0.160971	Essential	Essential	2	1	1	Non-essential	0.1035	0.9789	0.02	0	0.0001	0.0001	0.0001	0.0001	0.0003	0.0003	0	Q7Q9P7_ANOGA RNA polymerase II subunit A C-terminal domain phosphatase (EC 3.1.3.16) FUNCTION: This promotes the activity of RNA polymerase II. {ECO:0000256|RuleBase:RU366066}. Hydrolase;Nucleus;Reference proteome	16.0066	9.00082	12.8226	9.91472	20.49
AGAP013209	0.160691	Essential	Essential	0	1	1	Non-essential	0.3142	0.0023	0.0057	0	0.9911	0.0001	0	0.0003	0	0	0.0004	F5HL40_ANOGA AGAP013209-PA Coiled coil;Reference proteome	10.8234	5.00731	9.86654	7.37925	12.5805
AGAP003992	0.159798	Essential	Non-essential	3	1	1	Non-essential	0.0842	0.9711	0.0276	0	0.0002	0.0003	0.0001	0	0.0003	0.0001	0.0002	Q5TPK2_ANOGA Nucleolar protein 6 Nucleus;RNA-binding;Reference proteome	25.1497	12.1876	22.322	14.7499	31.3558
AGAP010612	0.159308	Essential	Essential	3	5	1	Non-essential	0.0107	0.0887	0.8296	0.0006	0.0053	0.0025	0.0019	0.01	0.0016	0.0253	0.0345	Q7Q8Q6_ANOGA AGAP010612-PA (AGAP010613-PA) (Elongation factor 1-beta) Elongation factor;Protein biosynthesis;Reference proteome	660.784	213.606	659.907	520.179	745.649
AGAP007617	0.159225	Essential	Essential	8	13	1	Non-essential	0.0282	0.3747	0.6053	0.0002	0.0002	0.0139	0.0004	0.0003	0.0007	0.0016	0.0027	Q5TX25_ANOGA AGAP007617-PA Bromodomain;Chromatin regulator;Metal-binding;Nucleus;Reference proteome;Repeat;Zinc;Zinc-finger	10.1922	8.1165	7.06863	5.11228	10.7355
AGAP006477	0.159209	Essential	Essential	5	7	1	Non-essential	0.0168	0.1786	0.7986	0.0002	0.0001	0.0112	0.0011	0.0001	0.0053	0.0034	0.0014	Q7Q5E8_ANOGA AGAP006477-PA Cell cycle;Nucleus;Reference proteome;Repressor;Transcription;Transcription regulation	24.5338	24.9283	11.5632	9.48135	26.4537
AGAP005211	0.158796	Essential	Essential	0	6	1	Non-essential	0.8454	0.0532	0.0257	0.0003	0.0107	0.1881	0.5018	0.0062	0.1026	0.1022	0.0092	Q7PQ33_ANOGA Threonylcarbamoyladenosine tRNA methylthiotransferase (EC 2.8.4.5) (tRNA-t(6)A37 methylthiotransferase) FUNCTION: Catalyzes the methylthiolation of N6-threonylcarbamoyladenosine (t(6)A), leading to the formation of 2-methylthio-N6-threonylcarbamoyladenosine (ms(2)t(6)A) at position 37 in tRNAs that read codons beginning with adenine. {ECO:0000256|ARBA:ARBA00002399}. 4Fe-4S;Iron;Iron-…	29.538	11.4962	26.6623	22.4661	36.4464
AGAP009660	0.15865	Essential	Essential	2	5	1	Non-essential	0.1481	0.0045	0.1012	0.0008	0.8819	0.0009	0.0005	0.0022	0.0002	0.0003	0.0075	Q7Q1R6_ANOGA AGAP009660-PA Kinase;Nucleotide-binding;Reference proteome;Transferase	121.791	109.443	113.53	26.6396	178.628
AGAP006996	0.158434	Essential	Non-essential	2	4	1	Non-essential	0.1008	0.0005	0.0322	0.0003	0.9429	0.0004	0.0003	0.0141	0	0.0002	0.0092	Q7QIP5_ANOGA Elongation factor Tu FUNCTION: This protein promotes the GTP-dependent binding of aminoacyl-tRNA to the A-site of ribosomes during protein biosynthesis. {ECO:0000256|RuleBase:RU000325}. Elongation factor;GTP-binding;Nucleotide-binding;Phosphoprotein;Protein biosynthesis;Reference proteome	197.99	67.1743	187.737	158.166	218.668
AGAP010891	0.158049	Essential	Essential	7	15	1	Non-essential	0.0463	0.7157	0.269	0.0005	0.0017	0.0022	0.0014	0.0004	0.0036	0.0051	0.0005	Q7QGU7_ANOGA RBR-type E3 ubiquitin transferase (EC 2.3.2.31) (Fragment) Coiled coil;Metal-binding;Reference proteome;Repeat;Transferase;Ubl conjugation pathway;Zinc;Zinc-finger	50.9011	21.1214	45.8756	33.5187	67.5489
AGAP010331	0.157973	Essential	Essential	3	11	1	Non-essential	0.0147	0.0833	0.8407	0.0003	0.0011	0.0219	0.0031	0.0008	0.0176	0.0295	0.0017	C3VH10_ANOGA Heat shock protein 70-like protein (Fragment) ATP-binding;Nucleotide-binding;Stress response;Q7Q7J4_ANOGA AGAP010331-PA (Heat shock protein 110kDa) ATP-binding;Nucleotide-binding;Reference proteome;C3VGX7_ANOGA Heat shock protein 70-like protein (Fragment) ATP-binding;Nucleotide-binding;Stress response	198.025	129.731	160.69	108.117	217.72
AGAP008482	0.15783	Essential	Essential	3	6	1	Non-essential	0.0564	0.567	0.426	0.0001	0	0.0055	0.0001	0	0.0013	0.0001	0	Q5TQJ2_ANOGA AGAP008482-PA (Fragment) ATP-binding;Coiled coil;Helicase;Hydrolase;Nucleotide-binding;Nucleus;Reference proteome;Repeat	27.1414	11.6874	23.0948	17.0525	36.4013
AGAP010426	0.157658	Essential	Essential	1	2	1	Non-essential	0.0811	0.9388	0.0575	0	0.0005	0.0001	0.0006	0.0002	0.0017	0.0005	0.0001	Q7QDU7_ANOGA AGAP010426-PA (General transcription factor 3C polypeptide 3 (transcription factor C subunit) Coiled coil;Reference proteome;Repeat;TPR repeat	5.11603	2.78102	4.42949	3.42628	5.73231
AGAP011688	0.157512	Essential	Essential	6	13	1	Non-essential	0.0845	0.9381	0.0608	0	0	0.0011	0	0	0	0	0	A0NGT7_ANOGA AGAP011688-PA (Fragment) Chromosome;Coiled coil;Methyltransferase;Nucleus;Reference proteome;S-adenosyl-L-methionine;Transcription;Transcription regulation;Transferase	10.4013	3.93979	9.60861	7.03953	12.7794
AGAP001223	0.157402	Essential	Non-essential	25	17	1.04314e-08	Essential	0.2086	0.9933	0.0064	0	0.0001	0.0001	0	0	0	0	0	Q7PX55_ANOGA RNA helicase (EC 3.6.4.13) ATP-binding;Helicase;Hydrolase;Nucleotide-binding;RNA-binding;Reference proteome	22.2865	12.2397	18.1254	12.6044	28.4242
AGAP008425	0.15731	Essential	Non-essential	0	4	1	Non-essential	0.4298	0.0001	0.0003	0	0.9995	0	0	0	0	0	0	Q7Q4J2_ANOGA AGAP008425-PA Reference proteome	43.5083	12.9553	44.4579	32.6755	52.2871
AGAP013376	0.157288	Essential	Essential	2	5	1	Non-essential	0.2894	0.0013	0.0098	0.0001	0.9771	0.001	0.0004	0.0064	0.0008	0.0021	0.0009	F5HMY7_ANOGA 39S ribosomal protein L41, mitochondrial (AGAP013376-PA) Mitochondrion;Reference proteome;Ribonucleoprotein;Ribosomal protein;Transit peptide	74.2139	21.9976	73.0415	56.5083	92.9726
AGAP008374	0.157177	Essential	Essential	0	5	1	Non-essential	0.0076	0.0772	0.8772	0.0013	0.0109	0.002	0.0016	0.0047	0.0003	0.0046	0.0203	ITPA_ANOGA Inosine triphosphate pyrophosphatase (ITPase) (Inosine triphosphatase) (EC 3.6.1.9) (Non-canonical purine NTP pyrophosphatase) (Non-standard purine NTP pyrophosphatase) (Nucleoside-triphosphate diphosphatase) (Nucleoside-triphosphate pyrophosphatase) (NTPase) FUNCTION: Pyrophosphatase that hydrolyzes non-canonical purine nucleotides such as inosine triphosphate (ITP), deoxyinosine trip…	17.0819	7.04459	15.1156	12.0282	24.1345
AGAP011872	0.156925	Essential	Non-essential	7	4	0.140307	Non-essential	0.0925	0.0997	0.5065	0.0032	0.0266	0.0119	0.0224	0.0104	0.0131	0.033	0.2731	Q5TMQ0_ANOGA AGAP011872-PA Reference proteome;Ubl conjugation pathway	224.959	73.367	218.362	161.399	259.6
AGAP002947	0.156755	Essential	Non-essential	8	7	0.395096	Non-essential	0.1568	0.4764	0.4173	0.0001	0.031	0.0107	0.0042	0.0212	0.0305	0.0055	0.0031	Q7QD42_ANOGA Structural maintenance of chromosomes protein Coiled coil;Nucleus;Reference proteome	14.6228	10.755	10.6052	7.90705	14.6843
AGAP011352	0.156397	Essential	Essential	4	7	1	Non-essential	0.0387	0.0516	0.6869	0.0089	0.1215	0.0082	0.0083	0.0183	0.0056	0.0159	0.0747	Q7QHT8_ANOGA Glutamine--fructose-6-phosphate transaminase (isomerizing) (EC 2.6.1.16) Glutamine amidotransferase;Reference proteome;Repeat;Transferase	110.007	112.304	56.7792	30.1164	179.106
AGAP010462	0.156284	Essential	Essential	6	7	1	Non-essential	0.0313	0.81	0.1894	0	0	0.0006	0	0	0.0001	0	0	Q7PRH5_ANOGA AGAP010462-PA (Fragment) ATP-binding;Bromodomain;Coiled coil;Helicase;Hydrolase;Nucleotide-binding;Nucleus;Reference proteome;C3VH84_ANOGA Brahma-like protein (Fragment)	34.2078	13.7121	30.4486	24.0693	39.8734
AGAP010624	0.155914	Essential	Essential	1	13	1	Non-essential	0.0752	0.0618	0.6303	0.0043	0.0314	0.0192	0.0146	0.1094	0.0075	0.0576	0.0639	Q7PSD1_ANOGA AGAP010624-PA (Developmentally regulated GTP-binding protein) Coiled coil;Nucleotide-binding;Reference proteome	64.9798	26.9753	56.7246	47.9259	79.6093
AGAP012236	0.15587	Essential	Essential	2	3	1	Non-essential	0.1805	0.6796	0.3141	0	0	0.0061	0	0	0.0001	0	0	A7UVD1_ANOGA AGAP012236-PA (Fragment) Coiled coil;Reference proteome	18.9942	10.2511	13.8167	12.0789	23.5385
AGAP012119	0.155616	Essential	Essential	4	10	1	Non-essential	0.1047	0.9031	0.091	0.0007	0.0018	0.0024	0.0001	0	0.0004	0.0001	0.0003	Q7PZW5_ANOGA Ubiquitin carboxyl-terminal hydrolase (EC 3.4.19.12) (Fragment) Hydrolase;Metal-binding;Protease;Reference proteome;Thiol protease;Ubl conjugation pathway;Zinc;Zinc-finger	9.42966	9.82949	5.06462	3.45582	10.4191
AGAP009782	0.155516	Essential	Non-essential	3	2	1	Non-essential	0.0111	0.1151	0.7769	0.0355	0.0077	0.0037	0.0019	0.0127	0.0004	0.0089	0.0371	Q7Q1H9_ANOGA AGAP009782-PA (Methylosome protein 50) Reference proteome;Repeat;WD repeat	29.0288	25.8339	21.3152	9.03657	32.6513
AGAP003219	0.155484	Essential	Essential	2	8	1	Non-essential	0.03525	0.6446	0.2973	0.00215	0.0024	0.03845	0.00035	0.00015	0.008	0.0065	0.0002	F5HL16_ANOGA AGAP003219-PB RNA-binding;Reference proteome;Q7PQT9_ANOGA AGAP003219-PA RNA-binding;Reference proteome	NA	NA	NA	NA	NA
AGAP011458	0.154894	Essential	Essential	0	4	1	Non-essential	0.0297	0.2207	0.6941	0.0002	0.0018	0.0122	0.0059	0.0018	0.0376	0.0244	0.0014	A0NFE6_ANOGA Peptidylprolyl isomerase (EC 5.2.1.8) (Fragment) Cytoplasm;Isomerase;Meiosis;RNA-mediated gene silencing;Reference proteome;Repeat;Rotamase;TPR repeat	46.3334	31.8218	34.1283	24.8514	55.003
AGAP003460	0.154759	Essential	Non-essential	5	2	0.389307	Non-essential	0.0188	0.5191	0.4648	0.0003	0.0013	0.003	0.0026	0.0001	0.0039	0.0028	0.0023	Q7PRE2_ANOGA mRNA cap guanine-N7 methyltransferase (EC 2.1.1.56) Methyltransferase;Nucleus;RNA-binding;Reference proteome;S-adenosyl-L-methionine;Transferase;mRNA capping;mRNA processing	28.4685	9.97254	25.3812	20.574	32.2102
AGAP007740	0.154087	Essential	Essential	1	4	1	Non-essential	0.0068	0.0404	0.9293	0.005	0.0057	0.0018	0.0021	0.0064	0.0005	0.0075	0.0013	Q7PNA9_ANOGA 60S ribosomal protein LP1 (AGAP007740-PA) FUNCTION: Plays an important role in the elongation step of protein synthesis. {ECO:0000256|ARBA:ARBA00003362}. Reference proteome;Ribonucleoprotein;Ribosomal protein	5323.98	1515.08	5426.1	4452.68	6017.37
AGAP012962	0.153964	Essential	Essential	3	18	1	Non-essential	0.0738	0.1481	0.5821	0.0082	0.0955	0.0032	0.0063	0.0092	0.0015	0.0039	0.1419	F5HM75_ANOGA AGAP012962-PA (Phosphatidylethanolamine binding protein) Reference proteome	NA	NA	NA	NA	NA
AGAP013036	0.153815	Essential	Essential	3	18	1	Non-essential	0.0089	0.0001	0.0008	0.1959	0.0006	0.0008	0.263	0.0002	0.0033	0.5353	0.0001	F5HM76_ANOGA AGAP013036-PA Reference proteome;Signal	290.447	341.9	105.268	27.3849	620.316
AGAP002684	0.153466	Essential	Non-essential	1	6	1	Non-essential	0.1413	0.972	0.0148	0	0	0.0131	0	0	0	0	0	Q7QCL3_ANOGA AGAP002684-PA (AGAP002684-PB) (Ribosomal RNA-processing protein 1) Nucleus;Reference proteome	0.355107	0.259479	0.243512	0.177423	0.50258
AGAP000514	0.153455	Essential	Essential	4	0	0	Essential	0.2871	0.9879	0.0029	0	0.0025	0.0001	0.0004	0.0057	0.0003	0	0	Q7PRY6_ANOGA Protein MAK16 homolog Nucleus;Reference proteome	56.1798	24.3282	55.4552	43.5417	67.2144
AGAP010308	0.153339	Essential	Essential	4	2	1	Non-essential	0.0673	0.5646	0.4032	0.0001	0.0025	0.0063	0.0044	0.0012	0.0096	0.005	0.0032	Q7Q8N8_ANOGA NOC3-like protein (Nucleolar complex protein 3 homolog) (Nucleolar complex-associated protein 3-like protein) Coiled coil;Nucleus;Reference proteome	93.0683	66.1936	73.4257	37.4724	118.722
AGAP007126	0.153319	Essential	Essential	0	16	1	Non-essential	0.0252	0.5054	0.4862	0.0001	0.0002	0.0036	0.0003	0.0001	0.003	0.0007	0.0004	Q7QIY1_ANOGA AGAP007126-PA DNA damage;Reference proteome	5.97692	5.90478	3.26189	2.22461	6.60943
AGAP008136	0.15193	Essential	Essential	1	17	1	Non-essential	0.038	0.9996	0.0003	0	0	0	0	0	0	0	0	Q7Q408_ANOGA Peptidyl-prolyl cis-trans isomerase (PPIase) (EC 5.2.1.8) FUNCTION: PPIases accelerate the folding of proteins. It catalyzes the cis-trans isomerization of proline imidic peptide bonds in oligopeptides. {ECO:0000256|RuleBase:RU365081}. Isomerase;Nucleus;RNA-binding;Reference proteome;Rotamase	21.141	15.3034	14.5138	10.5089	23.3531
AGAP009623	0.151875	Essential	Essential	2	15	1	Non-essential	0.093	0.0083	0.358	0.0031	0.347	0.0031	0.0024	0.0078	0.0002	0.0046	0.2655	Q7Q1U8_ANOGA Glyceraldehyde-3-phosphate dehydrogenase (EC 1.2.1.12) Glycolysis;NAD;Nucleotide-binding;Oxidoreductase;Reference proteome	3103.24	1818.11	2807.23	1490.31	4693.76
AGAP007512	0.151848	Essential	Essential	6	5	1	Non-essential	0.043	0.09465	0.84045	0.00045	0.0005	0.03355	0.0034	0.0009	0.0092	0.01495	0.0019	A7URB5_ANOGA AGAP007512-PA (Phosphatidylinositol 4-kinase) Kinase;Reference proteome;Transferase;Q7QJH0_ANOGA AGAP007512-PB Kinase;Reference proteome;Transferase	2.74071	1.65115	2.74537	1.09674	4.17178
AGAP011814	0.151754	Essential	Essential	3	2	1	Non-essential	0.0537	0.2158	0.5674	0.0051	0.0476	0.0041	0.0007	0.1122	0.0005	0.0044	0.0422	Q7PZA4_ANOGA AGAP011814-PA (Guanine nucleotide binding protein (G protein), beta polypeptide 1-like) Reference proteome;Repeat;WD repeat	53.6274	27.1722	52.5857	27.3765	76.8228
AGAP010613	0.151546	Essential	Non-essential	3	5	1	Non-essential	0.0107	0.0887	0.8296	0.0006	0.0053	0.0025	0.0019	0.01	0.0016	0.0253	0.0345	Q7Q8Q6_ANOGA AGAP010612-PA (AGAP010613-PA) (Elongation factor 1-beta) Elongation factor;Protein biosynthesis;Reference proteome	107.867	35.1771	108.737	86.5431	129.632
AGAP012030	0.151398	Essential	Essential	1	1	1	Non-essential	0.2376	0.0001	0.0016	0	0.9947	0	0	0.0017	0	0	0.0018	Q5TMZ0_ANOGA 39S ribosomal protein L21, mitochondrial (AGAP012030-PA) (AGAP012030-PB) (AGAP012030-PC) Reference proteome	NA	NA	NA	NA	NA
AGAP006235	0.151232	Essential	Essential	1	3	1	Non-essential	0.1238	0.594	0.2882	0.0012	0.0126	0.0121	0.0106	0.0061	0.0311	0.0149	0.029	Q7PNU2_ANOGA AGAP006235-PA Coiled coil;Reference proteome	6.95613	3.59109	5.30097	4.40397	10.5231
AGAP012197	0.150715	Essential	Essential	25	55	0.192961	Non-essential	0.018	0.7985	0.2011	0	0.0002	0.0001	0	0	0	0	0	Q7PCS9_ANOGA Histone H3 Chromosome;DNA-binding;Nucleosome core;Nucleus;Reference proteome	99.8998	146.818	52.7882	0.570737	106.912
AGAP009687	0.15044	Essential	Non-essential	2	1	1	Non-essential	0.0448	0.8478	0.0338	0.0021	0.1095	0.0057	0	0.0002	0.0007	0.0002	0.0001	Q7PM85_ANOGA U6 snRNA-associated Sm-like protein LSm4 FUNCTION: Binds specifically to the 3'-terminal U-tract of U6 snRNA. {ECO:0000256|RuleBase:RU365049}. Nucleus;RNA-binding;Reference proteome;Ribonucleoprotein;Spliceosome;mRNA processing;mRNA splicing	35.8182	11.3342	34.3223	25.3772	45.8478
AGAP007975	0.149792	Non-essential	Essential	1	8	1	Non-essential	0.2449	0.0007	0.0038	0.0001	0.993	0.0002	0	0.0008	0	0	0.0013	Q7Q3P5_ANOGA Dihydrolipoyllysine-residue acetyltransferase (EC 2.3.1.12) Lipoyl;Reference proteome;Transit peptide	328.985	207.269	308.997	149.32	532.85
AGAP012245	0.149471	Essential	Essential	3	29	1	Non-essential	0.2912	0.033	0.0773	0.0007	0.0113	0.0017	0.0028	0.865	0.0009	0.0029	0.0045	Q7PV89_ANOGA AGAP012245-PA (Fragment) ATP-binding;DNA-binding;Nucleotide-binding;Reference proteome	0.388153	0.379599	0.193343	0.059118	0.667688
AGAP007870	0.149412	Essential	Essential	2	5	1	Non-essential	0.2633	0.3099	0.2571	0.0009	0.0972	0.017	0.0159	0.2417	0.0253	0.0148	0.0204	Q7Q3H0_ANOGA AGAP007870-PA (Fragment) Coiled coil;Reference proteome	30.0478	15.6344	NA	NA	NA
AGAP002468	0.149329	Essential	Non-essential	3	4	1	Non-essential	0.007	0.3447	0.6456	0.0002	0.0085	0.0006	0	0.0001	0.0001	0	0.0002	Q7PQW7_ANOGA 60S ribosomal protein L26 (AGAP002468-PA) Reference proteome	4733.93	1125.85	4864.89	4043.28	5441.3
AGAP011545	0.149135	Essential	Essential	5	6	1	Non-essential	0.0387	0.4764	0.5168	0.0001	0.0005	0.0048	0.0001	0	0.0003	0.0001	0.0008	Q7QGH5_ANOGA AGAP011545-PA (Fragment) Reference proteome	19.7846	10.0651	15.1339	12.3514	27.9276
AGAP000924	0.149116	Essential	Non-essential	0	3	1	Non-essential	0.0188	0.6686	0.3253	0.0001	0.0001	0.004	0.0001	0.0001	0.0004	0.0007	0.0006	A0NBT1_ANOGA AGAP000924-PA RNA-binding;Reference proteome	36.7862	31.9343	20.2855	16.7056	45.5939
AGAP010606	0.148418	Essential	Essential	0	4	1	Non-essential	0.8586	0.0211	0.0031	0.0019	0.9728	0.0004	0	0.0001	0.0001	0.0003	0	Q7Q8R2_ANOGA Mitochondrial import inner membrane translocase subunit FUNCTION: Mitochondrial intermembrane chaperone that participates in the import and insertion of some multi-pass transmembrane proteins into the mitochondrial inner membrane. Also required for the transfer of beta-barrel precursors from the TOM complex to the sorting and assembly machinery (SAM complex) of the outer membrane. Ac…	199.999	76.1252	182.369	151.974	219.2
AGAP001911	0.148215	Essential	Essential	3	3	1	Non-essential	0.0045	0.1429	0.8527	0.0001	0.0018	0.0002	0	0	0	0	0.0022	Q7PYF2_ANOGA 60S ribosomal protein L6 Reference proteome;Ribonucleoprotein;Ribosomal protein	2745.72	954.577	2765.5	2084.91	3191
AGAP005892	0.14734	Essential	Essential	2	5	1	Non-essential	0.0496	0.2826	0.5801	0.0015	0.0049	0.0099	0.0128	0.0016	0.0347	0.0646	0.0074	Q7Q6E8_ANOGA AGAP005892-PA (Importin beta-2) Cytoplasm;Protein transport;Reference proteome;Transport	15.0741	14.1768	8.80468	6.58308	16.082
AGAP011423	0.147288	Essential	Non-essential	7	4	0.140307	Non-essential	0.0333	0.0074	0.6583	0.0035	0.0168	0.002	0.0021	0.0359	0.0001	0.0064	0.2675	Q7Q306_ANOGA Proteasome subunit beta (EC 3.4.25.1) FUNCTION: Component of the 20S core proteasome complex involved in the proteolytic degradation of most intracellular proteins. This complex plays numerous essential roles within the cell by associating with different regulatory particles. Associated with two 19S regulatory particles, forms the 26S proteasome and thus participates in the ATP-depen…	109.371	40.6318	91.9624	76.0352	145.82
AGAP003935	0.147265	Essential	Non-essential	26	14	1.64456e-10	Essential	0.0714	0.3232	0.5554	0.0009	0.0794	0.0045	0.0055	0.0091	0.003	0.0066	0.0125	Q7Q2B0_ANOGA Proteasome subunit alpha type FUNCTION: The proteasome is a multicatalytic proteinase complex which is characterized by its ability to cleave peptides with Arg, Phe, Tyr, Leu, and Glu adjacent to the leaving group at neutral or slightly basic pH. {ECO:0000256|RuleBase:RU000551}. Cytoplasm;Nucleus;Proteasome;Reference proteome	163.07	49.2106	145.67	125.463	205.837
AGAP010680	0.14714	Non-essential	Essential	3	3	1	Non-essential	0.0916	0.8222	0.1467	0.0006	0.0082	0.0049	0.0016	0.0078	0.0031	0.0014	0.0035	Q7QE30_ANOGA AGAP010680-PA Nucleus;Reference proteome	4.87627	3.69298	3.24387	2.4595	5.82218
AGAP003532	0.146936	Essential	Essential	3	5	1	Non-essential	0.0152	0.6439	0.346	0.0004	0.001	0.0053	0.0003	0.0002	0.0003	0.0005	0.002	RS3A_ANOGA 40S ribosomal protein S3a (C3 protein) FUNCTION: Has an essential role in oogenesis. {ECO:0000250}. Cytoplasm;Reference proteome;Ribonucleoprotein;Ribosomal protein	4476.8	965.56	4674.01	4015.33	5004.81
AGAP001745	0.146854	Essential	Non-essential	5	0	0	Essential	0.2506	0.1107	0.5396	0.0063	0.0237	0.1055	0.0645	0.0126	0.0145	0.0241	0.0985	Q7PY49_ANOGA 26S proteasome non-ATPase regulatory subunit 1 FUNCTION: Component of the 26S proteasome, a multiprotein complex involved in the ATP-dependent degradation of ubiquitinated proteins. This complex plays a key role in the maintenance of protein homeostasis by removing misfolded or damaged proteins, which could impair cellular functions, and by removing proteins whose functions are no lo…	78.1375	34.1939	74.5001	47.5106	114.819
AGAP007523	0.146817	Non-essential	Essential	24	25	8.80519e-06	Essential	0.0607	0.25725	0.6939	0	0.00055	0.0074	0.0046	0.0003	0.03125	0.0047	0.00015	A7URB0_ANOGA AGAP007523-PA ATP-binding;Actin-binding;Coiled coil;Motor protein;Myosin;Nucleotide-binding;Reference proteome;Q7PF90_ANOGA AGAP007523-PB ATP-binding;Actin-binding;Coiled coil;Motor protein;Myosin;Nucleotide-binding;Reference proteome	0.180128	0.136709	0.158616	0.042679	0.31899
AGAP009980	0.146642	Essential	Essential	9	20	1	Non-essential	0.2976	0.2725	0.0897	0.0066	0.4402	0.0056	0.0374	0.1182	0.0128	0.0049	0.0123	Q7Q145_ANOGA AGAP009980-PA (Fragment) ATP-binding;Nucleotide-binding;Reference proteome	26.1727	23.1881	17.4796	12.1107	25.693
AGAP008050	0.146491	Essential	Essential	0	2	1	Non-essential	0.1164	0.7698	0.1649	0.0065	0.0035	0.0334	0.0052	0.0032	0.0059	0.0069	0.0008	A7UUQ7_ANOGA Phosphorylated adapter RNA export protein (RNA U small nuclear RNA export adapter protein) (Fragment) Cytoplasm;Nucleus;Protein transport;RNA-binding;Reference proteome;Transport	18.5916	14.9908	12.8906	9.74542	17.9587
AGAP001545	0.146107	Essential	Non-essential	6	6	1	Non-essential	0.1283	0.7224	0.1778	0.0002	0.08	0.0007	0.0005	0.0158	0.0005	0.0015	0.0007	Q7PUX9_ANOGA AGAP001545-PA (Ribosomal biogenesis protein RLP24) Reference proteome	495.271	193.588	530.909	346.633	666.397
AGAP009141	0.145715	Essential	Essential	1	1	1	Non-essential	0.0718	0.6931	0.2938	0.0002	0.0015	0.0043	0.0004	0.0006	0.0027	0.0011	0.0023	MED17_ANOGA Mediator of RNA polymerase II transcription subunit 17 (Mediator complex subunit 17) FUNCTION: Component of the Mediator complex, a coactivator involved in the regulated transcription of nearly all RNA polymerase II-dependent genes. Mediator functions as a bridge to convey information from gene-specific regulatory proteins to the basal RNA polymerase II transcription machinery. Mediat…	14.3104	8.65568	10.3517	9.07531	15.818
AGAP012082	0.145688	Essential	Essential	1	8	1	Non-essential	0.1804	0.2278	0.2297	0.0006	0.5074	0.0066	0.0014	0.006	0.0045	0.0011	0.015	Q7PZU0_ANOGA AGAP012082-PA (Fragment) Protein biosynthesis;Reference proteome	4.77414	2.41093	4.06286	2.89092	5.95109
AGAP009031	0.145411	Essential	Non-essential	3	3	1	Non-essential	0.4853	0.5741	0.1308	0.0103	0.0048	0.2188	0.0162	0.0003	0.0268	0.0032	0.0147	RL5_ANOGA 60S ribosomal protein L5 FUNCTION: Component of the ribosome, a large ribonucleoprotein complex responsible for the synthesis of proteins in the cell. The small ribosomal subunit (SSU) binds messenger RNAs (mRNAs) and translates the encoded message by selecting cognate aminoacyl-transfer RNA (tRNA) molecules. The large subunit (LSU) contains the ribosomal catalytic site termed the pepti…	3364.82	807.269	3526.04	2895.65	3831.31
AGAP010715	0.144834	Non-essential	Essential	2	3	1	Non-essential	0.1435	0.1297	0.6686	0.0061	0.0046	0.1515	0.0041	0.0035	0.0192	0.0096	0.003	Q7PRK2_ANOGA AGAP010715-PA (Fragment) Reference proteome	11.8666	15.501	3.67484	2.36477	13.0442
AGAP008619	0.144796	Essential	Essential	0	2	1	Non-essential	0.2552	0.7026	0.2643	0.0025	0.0083	0.014	0.0007	0.0014	0.0025	0.0013	0.0024	Q7PPM4_ANOGA Nucleoporin NUP53 FUNCTION: Functions as a component of the nuclear pore complex (NPC). {ECO:0000256|PIRNR:PIRNR038119}. Nuclear pore complex;Nucleus;Protein transport;Reference proteome;Translocation;Transport;mRNA transport	23.196	15.2592	17.3964	13.8129	26.9644
AGAP009992	0.144258	Essential	Essential	3	16	1	Non-essential	0.0626	0.9596	0.0192	0.0015	0.0173	0.0017	0.0001	0.0003	0.0002	0.0001	0.0001	Q7Q136_ANOGA Inhibitor of growth protein Chromatin regulator;Coiled coil;Metal-binding;Nucleus;Reference proteome;Zinc;Zinc-finger	32.5611	16.891	29.0001	22.8912	35.1033
AGAP011055	0.142844	Essential	Essential	12	9	0.00480108	Essential	0.0292	0.996	0.004	0	0	0.0001	0	0	0	0	0	Q7QK26_ANOGA AGAP011055-PA Reference proteome	25.3309	12.1433	21.523	17.504	28.7564
AGAP007858	0.14281	Essential	Non-essential	5	4	1	Non-essential	0.399	0.1007	0.2028	0.0138	0.0211	0.0873	0.0128	0.4808	0.0162	0.0384	0.0261	Q7Q3G2_ANOGA Lysine--tRNA ligase (EC 6.1.1.6) (Lysyl-tRNA synthetase) (Fragment) Nucleotide-binding;Reference proteome	3.72894	3.29461	3.0898	1.36044	4.88043
AGAP004963	0.14245	Essential	Essential	11	36	1	Non-essential	0.1575	0.2364	0.1959	0.0012	0.5362	0.0029	0.0024	0.0026	0.0025	0.0006	0.0193	Q7PPJ1_ANOGA AGAP004963-PA Cyclin;Reference proteome	106.629	140.107	75.9827	6.70297	110.09
AGAP002246	0.141998	Essential	Essential	1	4	1	Non-essential	0.0659	0.7302	0.2674	0	0	0.0022	0	0	0	0	0	Q7QKB2_ANOGA AGAP002246-PA (Histone-lysine N-methyltransferase SETD1) Methyltransferase;RNA-binding;Reference proteome;S-adenosyl-L-methionine;Transferase	16.6094	10.0126	11.691	9.64951	21.0579
AGAP011438	0.141721	Essential	Essential	5	15	1	Non-essential	0.057	0.1354	0.5773	0.081	0.0988	0.0082	0.0068	0.0223	0.0012	0.0105	0.0584	A0NFB7_ANOGA Casein kinase II subunit beta (CK II beta) Reference proteome	207.269	90.4566	186.148	139.665	260.355
AGAP011717	0.141566	Essential	Essential	2	17	1	Non-essential	0.0278	0.2453	0.7099	0.0006	0.0025	0.0068	0.0007	0.014	0.001	0.0012	0.0179	Q7PZ41_ANOGA AGAP011717-PA Reference proteome	42.0785	20.1644	34.7256	27.4068	54.3785
AGAP008426	0.141309	Essential	Essential	1	6	1	Non-essential	0.1268	0.4132	0.4945	0.0008	0.0012	0.06	0.002	0.0027	0.0104	0.0068	0.0082	Q7Q4J3_ANOGA AGAP008426-PA (SWI/SNF-related matrix-associated actin-dependent regulator of chromatin subfamily A-like protein 1) ATP-binding;Coiled coil;Nucleotide-binding;Reference proteome	8.67738	8.18943	5.08004	3.19599	10.6948
AGAP011091	0.141115	Essential	Essential	1	5	1	Non-essential	0.3256	0.0382	0.0624	0.0008	0.8824	0.0013	0.001	0.0097	0.0012	0.0008	0.0023	Q5TVX2_ANOGA AGAP011091-PA (Fragment) RNA-binding;Reference proteome	28.2517	17.5726	23.685	13.8521	38.6303
AGAP008337	0.140992	Essential	Essential	4	7	1	Non-essential	0.243	0.0382	0.1722	0.0004	0.7279	0.0014	0.0094	0.0214	0.0016	0.0012	0.0261	Q7Q4C9_ANOGA AGAP008337-PA (Spo0B-associated GTP-binding protein) GTP-binding;Nucleotide-binding;Reference proteome	19.224	10.3945	16.6559	11.962	23.9231
AGAP009901	0.140773	Essential	Essential	2	5	1	Non-essential	0.0288	0.4845	0.4836	0.0007	0.0094	0.0089	0.0005	0.0051	0.0024	0.0032	0.0017	Q7Q196_ANOGA AGAP009901-PA (Diphosphoinositol-polyphosphate diphosphatase) Hydrolase;Reference proteome	81.2716	35.9251	75.9272	53.0085	107.919
AGAP005432	0.140754	Essential	Non-essential	0	5	1	Non-essential	0.0861	0.6587	0.2607	0.001	0.0084	0.0069	0.0052	0.0018	0.0217	0.0352	0.0004	Q7Q791_ANOGA AGAP005432-PA (Programmed cell death protein 5) Reference proteome	202.469	62.7555	203.509	159.858	243.714
AGAP011580	0.140681	Essential	Essential	1	2	1	Non-essential	0.0336	0.3481	0.5753	0.0005	0.0011	0.0039	0.0127	0.0002	0.0272	0.0306	0.0004	EIF3K_ANOGA Eukaryotic translation initiation factor 3 subunit K (eIF3k) (eIF-3 p25) FUNCTION: Component of the eukaryotic translation initiation factor 3 (eIF-3) complex, which is involved in protein synthesis of a specialized repertoire of mRNAs and, together with other initiation factors, stimulates binding of mRNA and methionyl-tRNAi to the 40S ribosome. The eIF-3 complex specifically targets…	285.5	63.9936	284.225	251.974	336.744
AGAP008952	0.140617	Essential	Non-essential	2	4	1	Non-essential	0.1118	0.8009	0.1671	0.001	0.0025	0.0175	0.0023	0.0029	0.0037	0.001	0.001	Q7PWI4_ANOGA AGAP008952-PA (Fragment) Coiled coil;Nucleus;RNA-binding;Reference proteome	160.529	91.6863	114.828	97.7072	225.585
AGAP000008	0.140301	Essential	Non-essential	3	10	1	Non-essential	0.0735	0.6686	0.3097	0.0007	0.002	0.0088	0.0007	0.0032	0.001	0.0019	0.0033	Q7QEI7_ANOGA AGAP000008-PA (DnaJ (Hsp40) homolog subfamily A member 1) Metal-binding;Reference proteome;Repeat;Zinc;Zinc-finger	95.8181	53.6243	79.6936	56.1969	118.707
AGAP011623	0.140292	Essential	Essential	5	1	0.0639263	Non-essential	0.3909	0.0192	0.0762	0.0159	0.0137	0.0123	0.7369	0.0033	0.0738	0.0482	0.0005	Q7PV59_ANOGA Structural maintenance of chromosomes protein 5 ATP-binding;Nucleotide-binding;Reference proteome	3.7174	3.47445	2.50925	1.60396	3.50854
AGAP009939	0.140213	Essential	Essential	0	5	1	Non-essential	0.0276	0.2477	0.7089	0.0003	0.0002	0.0254	0.0017	0.0006	0.003	0.0085	0.0035	Q7Q170_ANOGA AGAP009939-PA Coiled coil;Reference proteome	14.3966	6.47301	11.5002	9.49475	21.1717
AGAP011837	0.140068	Essential	Essential	2	2	1	Non-essential	0.0297	0.2799	0.5581	0.0028	0.0057	0.0009	0.0022	0.0194	0.0029	0.1268	0.0014	Q7PZC3_ANOGA U6 snRNA-associated Sm-like protein LSm8 FUNCTION: Plays role in pre-mRNA splicing as component of the U4/U6-U5 tri-snRNP complex that is involved in spliceosome assembly, and as component of the precatalytic spliceosome (spliceosome B complex). The heptameric LSM2-8 complex binds specifically to the 3'-terminal U-tract of U6 snRNA. {ECO:0000256|RuleBase:RU365048}. Nucleus;RNA-bindin…	67.2287	29.3104	66.5926	53.5005	77.9508
AGAP005922	0.139839	Essential	Essential	4	1	0.446125	Non-essential	0.0578	0.8639	0.1316	0.0001	0.0002	0.0033	0.0002	0.0001	0.0003	0.0002	0.0001	Q7Q6C6_ANOGA AGAP005922-PA (DNA-directed RNA polymerase III subunit RPC5) Reference proteome	49.8246	42.4978	34.5342	21.0738	49.3042
AGAP012376	0.13977	Essential	Essential	1	17	1	Non-essential	0.1139	0.0279	0.5816	0.0076	0.1843	0.0014	0.0024	0.0826	0.0002	0.003	0.109	A0NGJ9_ANOGA Peptidyl-prolyl cis-trans isomerase (PPIase) (EC 5.2.1.8) FUNCTION: PPIases accelerate the folding of proteins. It catalyzes the cis-trans isomerization of proline imidic peptide bonds in oligopeptides. {ECO:0000256|ARBA:ARBA00002388, ECO:0000256|RuleBase:RU363019}. Isomerase;Reference proteome;Rotamase	33.583	20.8025	28.0402	21.1062	35.0553
AGAP010626	0.139605	Essential	Essential	0	6	1	Non-essential	0.0247	0.2421	0.7238	0.0015	0.0005	0.0168	0.0009	0.0003	0.0017	0.0077	0.0047	Q7QG93_ANOGA AGAP010626-PA (Fragment) Cytoplasm;Exonuclease;Hydrolase;Nuclease;Reference proteome;mRNA processing	18.3269	7.21129	16.8016	13.0948	22.9041
AGAP006803	0.139539	Essential	Essential	1	7	1	Non-essential	0.0611	0.225	0.7432	0.0002	0.0002	0.0194	0.0008	0.0006	0.0032	0.0021	0.0054	Q7QIE3_ANOGA AGAP006803-PA (Kinesin family member 18/19) ATP-binding;Coiled coil;Motor protein;Nucleotide-binding;Reference proteome	12.5219	18.1955	5.37805	2.02752	10.7204
AGAP005095	0.138748	Essential	Essential	31	48	6.81433e-05	Essential	0.0215	0.0117	0.7497	0.0034	0.0029	0.0053	0.0052	0.0106	0.0005	0.0232	0.1875	A8B1J8_ANOGA AGAP005095-PA (Actin beta/gamma 1) Reference proteome	328.605	254.16	278.803	81.7663	552.013
AGAP011496	0.13861	Essential	Essential	0	5	1	Non-essential	0.0373	0.3377	0.5478	0.0058	0.0017	0.0339	0.0202	0.0011	0.0364	0.0133	0.0021	Q5TPU6_ANOGA AGAP011496-PA Reference proteome	10.1015	14.5694	3.89871	1.92547	9.17537
AGAP003171	0.137945	Essential	Non-essential	0	3	1	Non-essential	0.0217	0.9719	0.0275	0.0001	0	0.0004	0	0	0	0	0	A0NDA3_ANOGA AGAP003171-PA (Nucleolar protein 12) RNA-binding;Reference proteome	36.1177	18.6497	33.8462	19.7613	46.5982
AGAP008329	0.137772	Essential	Non-essential	4	3	1	Non-essential	0.0196	0.7272	0.27	0	0.0008	0.0003	0.0001	0.0002	0.0001	0.0001	0.0011	A0NF04_ANOGA 40S ribosomal protein S5 (AGAP008329-PA) Reference proteome;Ribonucleoprotein;Ribosomal protein	3281.73	956.308	3481.72	2651.77	3784.35
AGAP009210	0.137514	Non-essential	Essential	3	11	1	Non-essential	0.1247	0.107	0.7213	0.0001	0.001	0.0148	0.0011	0.003	0.1455	0.006	0.0002	Q7PVQ7_ANOGA AGAP009210-PA (Fragment) Coiled coil;Reference proteome	23.9696	11.407	25.6412	11.4994	34.4671
AGAP003663	0.137513	Essential	Non-essential	2	5	1	Non-essential	0.50265	0.0021	0.0032	0.0001	0.9856	0.00185	0	0.0033	5e-05	0	0.00375	F5HLE1_ANOGA RNA helicase (EC 3.6.4.13) ATP-binding;Helicase;Hydrolase;Nucleotide-binding;Reference proteome;Q7PH63_ANOGA RNA helicase (EC 3.6.4.13) ATP-binding;Helicase;Hydrolase;Nucleotide-binding;Reference proteome	158.477	69.9892	NA	NA	NA
AGAP003118	0.137346	Essential	Essential	6	4	0.716094	Non-essential	0.0454	0.5484	0.4342	0.0001	0.0001	0.016	0.0001	0.0001	0.0006	0.0001	0.0002	Q5TTK5_ANOGA AGAP003118-PA Coiled coil;Phosphoprotein;Reference proteome	27.9278	15.5786	20.539	16.3265	32.0046
AGAP007422	0.136813	Essential	Essential	4	6	1	Non-essential	0.9122	0.25985	0.0277	0.0004	0.01015	0.33905	0.2036	0.0078	0.10845	0.0344	0.00845	A7URD9_ANOGA AGAP007422-PA Membrane;Nucleus;Reference proteome;Transmembrane;Transmembrane helix;Q7QJC9_ANOGA AGAP007422-PB Membrane;Nucleus;Reference proteome;Transmembrane;Transmembrane helix	3.18189	1.79244	2.40281	1.91423	3.68102
AGAP005652	0.136676	Essential	Non-essential	2	5	1	Non-essential	0.1078	0.4712	0.516	0.0002	0.0004	0.0104	0.0002	0	0.0007	0.0003	0.0006	Q7PNS1_ANOGA RNA helicase (EC 3.6.4.13) ATP-binding;Helicase;Hydrolase;Nucleotide-binding;Reference proteome	132.798	62.8772	107.181	86.8656	175.387
AGAP007509	0.136527	Essential	Essential	0	2	1	Non-essential	0.0371	0.4226	0.5539	0.0003	0.0006	0.0088	0.0024	0.0011	0.0047	0.0029	0.0029	Q7QJG8_ANOGA HEAT repeat-containing protein 6 Coiled coil;Reference proteome	8.35878	3.74221	7.27321	5.23155	11.166
AGAP002183	0.136346	Essential	Non-essential	1	0	0	Essential	0.076	0.6828	0.2851	0.0001	0.0044	0.0035	0.0013	0.002	0.0008	0.0005	0.0194	Q7QK73_ANOGA Signal recognition particle subunit SRP68 (SRP68) FUNCTION: Signal-recognition-particle assembly has a crucial role in targeting secretory proteins to the rough endoplasmic reticulum membrane. {ECO:0000256|PIRNR:PIRNR038995}. Cytoplasm;RNA-binding;Reference proteome;Ribonucleoprotein;Signal recognition particle	54.5572	20.3101	46.9274	41.5488	60.6019
AGAP008753	0.136275	Essential	Essential	3	3	1	Non-essential	0.1291	0.4314	0.2107	0.0232	0.3088	0.0052	0.0018	0.0061	0.0017	0.007	0.004	Q7Q881_ANOGA AGAP008753-PA (Barrier-to-autointegration factor B) Reference proteome	93.9492	48.463	79.4656	64.3015	107.627
AGAP006604	0.136257	Essential	Non-essential	2	2	1	Non-essential	0.0437	0.318	0.5347	0.012	0.0404	0.0012	0.0015	0.0678	0.0012	0.0221	0.0012	Q7Q572_ANOGA U6 snRNA-associated Sm-like protein LSm5 FUNCTION: Plays a role in U6 snRNP assembly and function. Binds to the 3' end of U6 snRNA. {ECO:0000256|RuleBase:RU365055}. Nucleus;RNA-binding;Reference proteome;Ribonucleoprotein;Spliceosome;mRNA processing;mRNA splicing	49.3753	20.6902	45.9275	32.4803	61.2618
AGAP003890	0.135853	Essential	Non-essential	7	4	0.140307	Non-essential	0.2038	0.7486	0.0521	0.0005	0.1915	0.0023	0.0004	0.0002	0.0032	0.0002	0.0008	Q7QK00_ANOGA AGAP003890-PA (U3 small nucleolar ribonucleoprotein protein IMP4) Coiled coil;Reference proteome	52.8941	24.3025	47.6666	36.9529	60.6906
AGAP008953	0.135655	Essential	Non-essential	0	5	1	Non-essential	0.0289	0.7525	0.2352	0.0007	0.0019	0.003	0.0006	0.0005	0.0019	0.0027	0.0011	A0NGD8_ANOGA TIMELESS-interacting protein FUNCTION: Plays an important role in the control of DNA replication and the maintenance of replication fork stability. {ECO:0000256|RuleBase:RU366049}. Cell cycle;DNA damage;Nucleus;Reference proteome	14.6314	12.7847	9.58218	6.69505	16.3986
AGAP002599	0.135507	Essential	Essential	11	15	0.690517	Non-essential	0.0282	0.166	0.7438	0.003	0.0365	0.007	0.0025	0.0095	0.0096	0.0076	0.0144	Q7PR02_ANOGA AGAP002599-PA (Polyubiquitin) Reference proteome	1008.13	264.31	971.833	820.408	1197.76
AGAP012100	0.135257	Essential	Essential	1	3	1	Non-essential	0.0024	0.2417	0.6479	0.0013	0.1089	0.0002	0	0	0	0	0	RS26_ANOGA 40S ribosomal protein S26 Cytoplasm;Endoplasmic reticulum;Reference proteome;Ribonucleoprotein;Ribosomal protein	5095.92	1428.29	5347.74	4221.77	5709.73
AGAP009024	0.135136	Essential	Non-essential	6	2	0.0634054	Non-essential	0.5453	0.6108	0.0875	0.0013	0.0513	0.0093	0.1427	0.0023	0.016	0.0061	0.0726	Q7PWB7_ANOGA AGAP009024-PA Reference proteome	100.793	39.1605	98.2804	72.1189	131.342
AGAP007871	0.135058	Essential	Essential	5	4	1	Non-essential	0.9508	0.0026	0.0141	0.0015	0.8237	0.0324	0.0029	0.0859	0.0013	0.0013	0.0344	Q7Q3H1_ANOGA AGAP007871-PA (Mitochondrial import receptor subunit TOM40) Membrane;Mitochondrion;Mitochondrion outer membrane;Protein transport;Reference proteome;Transmembrane;Transmembrane beta strand;Transport	88.8052	41.3884	82.5942	62.7932	106.742
AGAP011761	0.135	Essential	Essential	4	1	0.446125	Non-essential	0.1659	0.118	0.3691	0.0197	0.4764	0.0036	0.0005	0.0051	0.001	0.0041	0.0024	Q7PZ71_ANOGA DNA-directed RNA polymerases I, II, and III subunit RPABC5 DNA-directed RNA polymerase;Metal-binding;Reference proteome;Transcription;Zinc	67.2041	19.5185	67.7702	52.0357	82.6111
AGAP007778	0.13497	Essential	Essential	1	1	1	Non-essential	0.2086	0.0021	0.0045	0	0.992	0	0	0.0009	0	0	0.0004	Q7PN17_ANOGA DNA-directed RNA polymerase (EC 2.7.7.6) (Fragment) DNA-directed RNA polymerase;Nucleotidyltransferase;Reference proteome;Transcription;Transferase	32.0123	25.2209	20.3566	13.8673	41.3045
AGAP010271	0.134809	Essential	Essential	1	5	1	Non-essential	0.0448	0.4076	0.5081	0.0014	0.0107	0.0083	0.0016	0.0018	0.0014	0.0024	0.0566	Q7Q0L9_ANOGA AGAP010271-PA (Fragment) Coiled coil;Reference proteome	25.2437	13.9473	22.8652	13.6873	33.6942
AGAP010305	0.134775	Essential	Essential	2	3	1	Non-essential	0.0258	0.6439	0.3228	0.0011	0.0135	0.0041	0.0008	0.0002	0.0006	0.0008	0.0121	Q7Q2I8_ANOGA DDB1- and CUL4-associated factor 13 (WD repeat and SOF domain-containing protein 1) Nucleus;Reference proteome;Repeat;Ribonucleoprotein;Ubl conjugation pathway;WD repeat	75.0546	40.9036	63.2615	38.1346	103.975
AGAP003190	0.134652	Essential	Essential	3	29	1	Non-essential	0.1261	0.9156	0.0793	0.0001	0.0004	0.0021	0.0003	0.001	0.0004	0.0003	0.0007	Q7QBF8_ANOGA DNA mismatch repair protein FUNCTION: Component of the post-replicative DNA mismatch repair system (MMR). {ECO:0000256|PIRNR:PIRNR037677, ECO:0000256|RuleBase:RU003756}. ATP-binding;DNA damage;DNA repair;DNA-binding;Nucleotide-binding;Reference proteome	6.5176	8.29186	2.42682	1.48027	7.15394
AGAP009613	0.134374	Essential	Non-essential	1	3	1	Non-essential	0.3806	0.0003	0.001	0	0.9986	0	0	0	0	0	0	Q7Q1V7_ANOGA 28S ribosomal protein S7, mitochondrial (AGAP009613-PA) Reference proteome;Ribonucleoprotein;Ribosomal protein	68.8636	16.1909	71.3638	59.3542	79.3017
AGAP009447	0.134374	Essential	Essential	6	7	1	Non-essential	0.02	0.0399	0.7168	0.0014	0.0086	0.0032	0.0019	0.0184	0.0009	0.0219	0.187	Q7PTN3_ANOGA S-adenosylmethionine synthase (EC 2.5.1.6) FUNCTION: Catalyzes the formation of S-adenosylmethionine from methionine and ATP. {ECO:0000256|RuleBase:RU000541}. ATP-binding;Magnesium;Metal-binding;Nucleotide-binding;One-carbon metabolism;Potassium;Reference proteome;Transferase	510.127	356.96	430.313	217.351	797.878
AGAP013333	0.134348	Essential	Essential	2	8	1	Non-essential	0.9696	0.0001	0.0017	0.0002	0.8098	0.0034	0.0103	0.0106	0.0003	0.0003	0.1634	F5HLB2_ANOGA AGAP013333-PA (Phosphate carrier, mitochondrial) Membrane;Reference proteome;Transmembrane;Transport	825.306	226.649	828.989	671.4	945.427
AGAP012281	0.133971	Essential	Non-essential	2	1	1	Non-essential	0.0461	0.3286	0.5294	0	0.0017	0.0031	0.0084	0.0002	0.1021	0.0259	0.0004	EIF3M_ANOGA Eukaryotic translation initiation factor 3 subunit M (eIF3m) FUNCTION: Component of the eukaryotic translation initiation factor 3 (eIF-3) complex, which is involved in protein synthesis of a specialized repertoire of mRNAs and, together with other initiation factors, stimulates binding of mRNA and methionyl-tRNAi to the 40S ribosome. The eIF-3 complex specifically targets and initiat…	157.499	65.875	136.816	118.981	185.844
AGAP009497	0.133903	Essential	Essential	1	6	1	Non-essential	0.9698	0.0021	0.0052	0.0029	0.4903	0.0065	0.39	0.046	0.0451	0.0025	0.0094	Q7PSB1_ANOGA AGAP009497-PA (Fragment) Reference proteome;Repeat	89.3849	29.5245	93.9902	70.1507	114.082
AGAP002127	0.133755	Essential	Non-essential	31	48	6.81433e-05	Essential	0.0601	0.0094	0.4451	0.0025	0.0045	0.0076	0.0095	0.0128	0.0004	0.0123	0.4958	Q7PYV6_ANOGA AGAP002127-PA (Alpha-centractin) Reference proteome	39.0623	12.987	37.5283	28.2462	49.7669
AGAP005631	0.133553	Essential	Non-essential	4	1	0.446125	Non-essential	0.0624	0.4327	0.3442	0.0106	0.0269	0.0208	0.0032	0.0111	0.0015	0.0039	0.1451	Q7PNR1_ANOGA AGAP005631-PA (Pleiotropic regulator 1) Reference proteome;Repeat;WD repeat	17.2037	9.55617	13.2665	10.5743	18.2272
AGAP000672	0.133351	Essential	Non-essential	0	7	1	Non-essential	0.029	0.03	0.6377	0.0047	0.04	0.0113	0.0065	0.0214	0.0006	0.0068	0.2409	Q7QEG0_ANOGA Obg-like ATPase 1 FUNCTION: Hydrolyzes ATP, and can also hydrolyze GTP with lower efficiency. Has lower affinity for GTP. {ECO:0000256|HAMAP-Rule:MF_03167}. ATP-binding;Cytoplasm;Hydrolase;Nucleotide-binding;Reference proteome	NA	NA	NA	NA	NA
AGAP008314	0.133129	Essential	Non-essential	3	6	1	Non-essential	0.0623	0.9931	0.0047	0.0015	0.0001	0.0006	0	0	0	0	0	Q7PJ85_ANOGA AGAP008314-PA (Fragment) Coiled coil;Reference proteome	54.1433	20.7158	42.9619	36.8203	77.9861
AGAP007741	0.132975	Essential	Essential	0	4	1	Non-essential	0.4571	0.3181	0.1916	0.0266	0.0124	0.3554	0.0324	0.0049	0.0183	0.0166	0.0237	Q7Q372_ANOGA Ribonuclease (EC 3.1.26.4) (Fragment) FUNCTION: Endonuclease that specifically degrades the RNA of RNA-DNA hybrids. {ECO:0000256|RuleBase:RU003515}. Endonuclease;Hydrolase;Metal-binding;Nuclease;Reference proteome	23.609	24.8062	15.0839	5.18296	25.0443
AGAP004145	0.1328	Essential	Non-essential	5	2	0.389307	Non-essential	0.0425	0.2306	0.5678	0.0013	0.0077	0.0082	0.0034	0.0036	0.0008	0.0014	0.1751	Q7QB75_ANOGA AGAP004145-PA (RNA-binding protein PNO1) Nucleus;RNA-binding;Reference proteome	77.332	29.0943	76.8098	56.0452	91.9823
AGAP008045	0.132644	Essential	Essential	1	2	1	Non-essential	0.0415	0.3752	0.5255	0.0004	0.0504	0.0033	0.0009	0.0345	0.0006	0.0047	0.0045	Q7Q3U1_ANOGA AGAP008045-PA (Transcription initiation factor TFIID subunit 13) Reference proteome	51.8702	12.5115	47.1033	41.7182	59.0366
AGAP004002	0.132228	Essential	Non-essential	5	4	1	Non-essential	0.1131	0.0001	0.0023	0.0001	0.9965	0.0001	0	0.0003	0	0	0.0007	Q7Q270_ANOGA 60 kDa heat shock protein, mitochondrial precursor (AGAP004002-PA) ATP-binding;Chaperone;Coiled coil;Nucleotide-binding;Reference proteome	213.297	218.285	159.748	77.3569	216.701
AGAP005562	0.132212	Essential	Non-essential	8	5	0.0746952	Non-essential	0.0547	0.2217	0.0921	0.2496	0.4327	0.002	0	0.0003	0.0004	0.0011	0	Q7PNW0_ANOGA AGAP005562-PA (RING-box protein 2) Metal-binding;Reference proteome;Zinc;Zinc-finger	45.7292	17.9435	44.1983	32.6895	58.4323
AGAP009702	0.131702	Essential	Essential	4	7	1	Non-essential	0.2305	0	0.0012	0	0.9976	0.0001	0	0.0007	0	0	0.0004	Q7Q1N7_ANOGA AGAP009702-PA (GTP-binding protein) GTP-binding;Nucleotide-binding;Reference proteome	20.0662	7.99306	18.3156	15.1416	22.9175
AGAP010152	0.131278	Essential	Non-essential	1	4	1	Non-essential	0.0856	0.9361	0.0586	0.0001	0.0008	0.0011	0.0009	0.0003	0.0016	0.0003	0.0001	Q5TNW0_ANOGA AGAP010152-PA (Fragment) Coiled coil;Reference proteome;Repeat;WD repeat	26.8693	13.96	25.9247	16.3035	35.3863
AGAP009342	0.13097	Non-essential	Essential	2	41	1	Non-essential	0.0278	0.1074	0.5688	0.0006	0.0142	0.0023	0.0041	0.2787	0.001	0.0166	0.0063	Q7QGF0_ANOGA AGAP009342-PA (Glutathione S-transferase unclassified 3) Reference proteome	4.46865	6.95274	0.54189	0.160404	8.11076
AGAP001135	0.130739	Essential	Essential	27	8	3.11417e-14	Essential	0.1031	0.9887	0.011	0	0	0.0001	0.0001	0	0.0001	0	0	Q7PWZ5_ANOGA DNA helicase (EC 3.6.4.12) ATP-binding;DNA replication;DNA-binding;Helicase;Hydrolase;Nucleotide-binding;Nucleus;Reference proteome	20.9401	27.7694	10.8627	5.52633	17.3518
AGAP003595	0.130625	Essential	Non-essential	4	1	0.446125	Non-essential	0.0669	0.8972	0.1018	0	0.0001	0.0004	0.0001	0	0	0	0.0004	Q7PQF3_ANOGA AGAP003595-PA (rRNA biogenesis protein RRP5) Nucleus;Reference proteome;rRNA processing	29.9468	14.8107	23.7871	20.414	37.6623
AGAP007570	0.130542	Essential	Essential	2	7	1	Non-essential	0.0345	0.8774	0.1181	0.0001	0.0002	0.002	0.0001	0.0001	0.0001	0.0002	0.0017	A7UR97_ANOGA AGAP007570-PA Reference proteome	NA	NA	NA	NA	NA
AGAP001146	0.130531	Essential	Non-essential	4	3	1	Non-essential	0.1193	0.7135	0.2495	0.0003	0.0097	0.0131	0.0023	0.0018	0.0034	0.0016	0.0047	Q7PX03_ANOGA WD repeat-containing protein 55 homolog Coiled coil;Reference proteome;Repeat;WD repeat	15.6595	7.59995	14.0256	11.1224	18.726
AGAP007157	0.130268	Essential	Essential	3	5	1	Non-essential	0.033	0.3969	0.1875	0.2303	0.1764	0.0079	0.0001	0.0004	0.0005	0.0001	0	Q7PT96_ANOGA 40S ribosomal protein S27 Metal-binding;Reference proteome;Ribonucleoprotein;Ribosomal protein;Zinc;Zinc-finger	3816.76	1185.81	3907.51	3098.06	4421.04
AGAP001133	0.130095	Essential	Essential	7	12	1	Non-essential	0.0194	0.35	0.6374	0.0002	0.0002	0.0071	0.0004	0.0002	0.0015	0.0015	0.0016	Q7PWZ4_ANOGA AGAP001133-PA (Regulator of nonsense transcripts 1) Cytoplasm;Reference proteome	24.098	5.9256	24.7202	20.5318	28.7822
AGAP009317	0.129965	Essential	Non-essential	2	12	1	Non-essential	0.0375	0.0409	0.7382	0.0217	0.0753	0.009	0.0204	0.0432	0.0012	0.0187	0.0313	Q7QGG2_ANOGA AGAP009317-PA Kinase;Nucleotide-binding;Reference proteome;Transferase	79.2389	66.3862	62.5009	14.0714	132.115
AGAP003556	0.12959	Essential	Non-essential	5	3	1	Non-essential	0.0755	0.12935	0.6361	0.00205	0.14895	0.0071	0.00055	0.0016	0.0002	0.0003	0.07375	Q7QAT0_ANOGA AGAP003556-PA Reference proteome;Ribonucleoprotein;Ribosomal protein;A0A1W5CAE7_ANOGA AGAP003556-PB Reference proteome;Ribonucleoprotein;Ribosomal protein	773.195	253.527	NA	NA	NA
AGAP006998	0.12927	Essential	Essential	5	8	1	Non-essential	0.1253	0.9595	0.0391	0	0.0001	0.0005	0.0003	0	0.0004	0.0001	0	Q7PTA6_ANOGA AGAP006998-PA Reference proteome	11.4657	4.02685	10.14	8.19637	13.6048
AGAP001730	0.129027	Essential	Essential	0	1	1	Non-essential	0.1017	0.3752	0.5532	0.0001	0.0007	0.06	0.0011	0.0004	0.0032	0.0033	0.0028	Q7PY34_ANOGA AGAP001730-PA (Cyclin G2) Cyclin;Reference proteome	186.248	74.0545	170.114	134.271	257.924
AGAP011743	0.129017	Essential	Essential	0	4	1	Non-essential	0.0316	0.5592	0.4236	0.0001	0.003	0.0047	0.0019	0.001	0.0024	0.001	0.0032	Q7PZ56_ANOGA AGAP011743-PA Coiled coil;Reference proteome	0.877636	0.481413	0.84852	0.574364	1.09523
AGAP010173	0.128858	Essential	Non-essential	1	7	1	Non-essential	0.0617	0.134	0.4005	0.1268	0.0926	0.0228	0.0097	0.0395	0.0057	0.0502	0.1182	Q7Q0T5_ANOGA AGAP010173-PA (Guanine nucleotide-binding protein subunit beta-like protein) Reference proteome;Repeat;WD repeat	2509.72	538.981	2617.46	2204.86	2833.77
AGAP004238	0.128477	Essential	Non-essential	17	1	4.10805e-12	Essential	0.1065	0.0036	0.3247	0.0061	0.0967	0.0031	0.0025	0.5107	0.0002	0.0166	0.0359	Q7QB14_ANOGA CCT-alpha (T-complex protein 1 subunit alpha) ATP-binding;Chaperone;Nucleotide-binding;Reference proteome	176.814	74.2324	155.387	116.828	225.3
AGAP002185	0.128417	Essential	Non-essential	1	13	1	Non-essential	0.1908	0.172	0.4818	0.0059	0.0305	0.112	0.047	0.0208	0.0347	0.0525	0.0427	Q7PTK7_ANOGA AGAP002185-PA (Developmentally-regulated GTP-binding protein 2) Nucleotide-binding;Reference proteome	50.0909	13.1533	49.913	40.6549	57.9203
AGAP008300	0.128256	Essential	Essential	1	3	1	Non-essential	0.0334	0.1685	0.5781	0.0011	0.0146	0.0035	0.0066	0.0034	0.0006	0.0009	0.2225	Q7PJ82_ANOGA Elongator complex protein 3 (EC 2.3.1.-) FUNCTION: Catalytic tRNA acetyltransferase subunit of the RNA polymerase II elongator complex, which is a component of the RNA polymerase II (Pol II) holoenzyme and is involved in transcriptional elongation. {ECO:0000256|PIRNR:PIRNR005669}. 4Fe-4S;Acyltransferase;Iron;Iron-sulfur;Metal-binding;RNA-binding;Reference proteome;S-adenosyl-L-methio…	33.3078	8.61698	33.0664	27.3705	37.7456
AGAP007172	0.12792	Essential	Non-essential	6	14	1	Non-essential	0.15485	0.3147	0.35095	0.00435	0.27485	0.00875	0.008	0.00915	0.00995	0.0076	0.0117	Q7QJ05_ANOGA eIF-4F 25 kDa subunit Initiation factor;Protein biosynthesis;RNA-binding;Reference proteome;A7URN4_ANOGA eIF-4F 25 kDa subunit Initiation factor;Protein biosynthesis;RNA-binding;Reference proteome	2.6825	1.73685	NA	NA	NA
AGAP006250	0.127308	Essential	Essential	0	2	1	Non-essential	0.0261	0.0424	0.7267	0.0103	0.0395	0.0108	0.0132	0.0059	0.0022	0.011	0.1381	Q7Q5R3_ANOGA AGAP006250-PA (Eukaryotic elongation factor, selenocysteine-tRNA-specific) Reference proteome	5.58271	2.02508	5.29068	4.47914	7.16831
AGAP012229	0.127267	Essential	Essential	10	14	1	Non-essential	0.0485	0.5181	0.3993	0.0058	0.0066	0.0184	0.0115	0.003	0.0048	0.0076	0.025	Q7Q030_ANOGA Histone acetyltransferase (EC 2.3.1.48) (Fragment) Acetylation;Nucleus;Reference proteome;Transferase	31.5928	17.9481	25.0381	20.4938	34.4908
AGAP011946	0.126936	Essential	Essential	2	2	1	Non-essential	0.1621	0.0336	0.1272	0.0013	0.8134	0.0006	0.0043	0.0057	0.0002	0.0004	0.0132	Q7PZJ6_ANOGA 39S ribosomal protein L15, mitochondrial Reference proteome;Ribonucleoprotein;Ribosomal protein	66.1143	17.9374	66.3259	56.0007	78.442
AGAP012096	0.126872	Essential	Essential	2	2	1	Non-essential	0.0463	0.0711	0.6633	0.0241	0.0534	0.0138	0.013	0.0387	0.0025	0.035	0.085	Q7PZU6_ANOGA Phenylalanyl-tRNA synthetase (EC 6.1.1.20) ATP-binding;Aminoacyl-tRNA synthetase;Ligase;Mitochondrion;Nucleotide-binding;Protein biosynthesis;Reference proteome;Transit peptide	33.7325	8.10015	32.8638	28.4653	38.3814
AGAP001701	0.126493	Essential	Essential	3	8	1	Non-essential	0.0359	0.5571	0.3967	0.0014	0.035	0.0014	0.0004	0.0045	0.0007	0.0019	0.001	Q7PY16_ANOGA Small ubiquitin-related modifier (SUMO) Nucleus;Reference proteome;Ubl conjugation pathway	300.344	169.896	217.039	190.649	392.678
AGAP009619	0.125865	Essential	Essential	2	4	1	Non-essential	0.0191	0.3933	0.5706	0.0009	0.0045	0.0035	0.0036	0.0009	0.0062	0.0097	0.0068	Q7Q1V3_ANOGA S-adenosylmethionine decarboxylase proenzyme (EC 4.1.1.50) Decarboxylase;Lyase;Polyamine biosynthesis;Pyruvate;Reference proteome;S-adenosyl-L-methionine;Schiff base;Spermidine biosynthesis;Zymogen	98.9402	99.2654	66.9593	21.9271	128.035
AGAP010180	0.125492	Non-essential	Essential	1	2	1	Non-essential	0.0358	0.2374	0.739	0.0001	0.0002	0.0137	0.0008	0.0001	0.0052	0.003	0.0005	Q7Q0T0_ANOGA AGAP010180-PA (Fragment) Coiled coil;Reference proteome	9.25964	12.1396	3.94914	1.16615	10.0555
AGAP006614	0.125443	Essential	Non-essential	2	10	1	Non-essential	0.0376	0.895	0.103	0.0001	0.0003	0.0014	0.0001	0.0001	0.0001	0	0.0001	Q7Q565_ANOGA Transcription factor BTF3 Reference proteome	695.607	244.759	716.618	548.597	832.907
AGAP001290	0.125368	Essential	Essential	6	5	1	Non-essential	0.1244	0.9991	0.0008	0	0	0.0001	0	0	0	0	0	Q7PUQ3_ANOGA Replication factor C subunit 1 ATP-binding;DNA replication;Nucleotide-binding;Nucleus;Reference proteome	18.5769	13.9145	14.5245	9.6628	23.855
AGAP011298	0.125252	Essential	Non-essential	3	3	1	Non-essential	0.1357	0.1419	0.4846	0.0028	0.2696	0.004	0.0048	0.0124	0.0008	0.0014	0.0776	Q7QHQ4_ANOGA 60S ribosomal protein L10a (AGAP011298-PA) Reference proteome;Ribonucleoprotein;Ribosomal protein	2658.39	645.374	2741.38	2176.35	3026.93
AGAP008405	0.125183	Essential	Non-essential	1	3	1	Non-essential	0.1833	0.0018	0.015	0.0002	0.9819	0.0001	0.0001	0.0002	0	0	0.0006	Q7Q4H8_ANOGA 39S ribosomal protein L24, mitochondrial (AGAP008405-PA) Reference proteome;Ribonucleoprotein;Ribosomal protein	64.8195	19.7633	66.3204	52.4702	81.3351
AGAP009893	0.125177	Essential	Essential	1	9	1	Non-essential	0.1032	0.3242	0.3352	0.0402	0.0178	0.0138	0.1016	0.0065	0.0512	0.1067	0.0028	Q7Q1A0_ANOGA AGAP009893-PA (Fragment) Reference proteome	124.915	65.2619	136.018	67.1873	175.767
AGAP010429	0.12517	Essential	Essential	2	8	1	Non-essential	0.1552	0.0007	0.0455	0.0036	0.9273	0.0002	0.0002	0.0087	0	0.0006	0.0133	Q7QDV0_ANOGA Succinate dehydrogenase [ubiquinone] flavoprotein subunit, mitochondrial (EC 1.3.5.1) FUNCTION: Flavoprotein (FP) subunit of succinate dehydrogenase (SDH) that is involved in complex II of the mitochondrial electron transport chain and is responsible for transferring electrons from succinate to ubiquinone (coenzyme Q). {ECO:0000256|RuleBase:RU362051}. Electron transport;FAD;Flavoprot…	473.803	239.862	454.02	293.791	647.083
AGAP008773	0.124963	Essential	Non-essential	3	2	1	Non-essential	0.5049	0.0006	0.0031	0.0035	0.9818	0.0009	0.0001	0.0005	0.0001	0.0001	0.0092	Q7Q866_ANOGA AGAP008773-PA Reference proteome;Ribonucleoprotein;Ribosomal protein	58.5994	20.6305	56.8959	45.0083	68.5602
AGAP009645	0.124925	Essential	Essential	0	1	1	Non-essential	0.0236	0.4786	0.4945	0.0001	0.0001	0.0149	0.0009	0.0001	0.0075	0.0028	0.0004	Q7Q1T0_ANOGA AGAP009645-PA Reference proteome	49.0021	22.156	39.5781	32.7753	64.8661
AGAP011823	0.12484	Essential	Essential	8	52	1	Non-essential	0.079	0.1135	0.7906	0.0036	0.0114	0.0476	0.0033	0.0012	0.0031	0.0066	0.0191	Q5TMP0_ANOGA HECT-type E3 ubiquitin transferase (EC 2.3.2.26) (Fragment) Reference proteome;Repeat;Ubl conjugation pathway	5.14327	3.21567	3.73062	2.69485	7.81919
AGAP012202	0.124644	Essential	Essential	14	54	1	Non-essential	0.0116	0.5679	0.4271	0.0002	0.0039	0.0002	0.0001	0	0.0001	0	0.0006	H2B_ANOGA Histone H2B FUNCTION: Core component of nucleosome. Nucleosomes wrap and compact DNA into chromatin, limiting DNA accessibility to the cellular machineries which require DNA as a template. Histones thereby play a central role in transcription regulation, DNA repair, DNA replication and chromosomal stability. DNA accessibility is regulated via a complex set of post-translational modifica…	3.34174	4.94208	1.43426	0.570181	4.20793
AGAP004750	0.124572	Essential	Non-essential	6	9	1	Non-essential	0.065	0.1633	0.7549	0.0002	0.001	0.0278	0.0051	0.0003	0.0231	0.0233	0.0009	Q7Q2P5_ANOGA AGAP004750-PA Coiled coil;Initiation factor;Protein biosynthesis;Reference proteome	179.418	114.084	133.212	113.103	184.137
AGAP007882	0.12451	Essential	Non-essential	2	3	1	Non-essential	0.1337	0.2098	0.3401	0.0028	0.3595	0.0197	0.0085	0.0228	0.0082	0.0182	0.0104	Q7Q3H9_ANOGA Ribosome maturation protein SBDS Reference proteome	80.7284	28.5292	89.164	60.9744	104.92
AGAP004370	0.124501	Essential	Essential	3	1	1	Non-essential	0.0626	0.1667	0.6044	0.0033	0.1932	0.0019	0.0031	0.0081	0.0072	0.0069	0.0052	Q7QA87_ANOGA Transcription initiation factor IIA subunit 2 FUNCTION: TFIIA is a component of the transcription machinery of RNA polymerase II and plays an important role in transcriptional activation. {ECO:0000256|PIRNR:PIRNR009415}. Nucleus;Reference proteome;Transcription;Transcription regulation	53.908	26.9497	45.6573	35.0447	57.9579
AGAP009046	0.124379	Essential	Non-essential	2	2	1	Non-essential	0.1	0.9946	0.005	0	0.0001	0.0002	0	0	0	0	0	Q7PW92_ANOGA AGAP009046-PA (Fragment) Reference proteome	37.3738	19.8609	32.0701	22.0084	46.7283
AGAP008420	0.124354	Essential	Essential	8	4	0.0264887	Non-essential	0.057	0.4899	0.2274	0.0243	0.1256	0.0065	0.0041	0.0693	0.0046	0.0477	0.0005	Q7Q4I9_ANOGA AGAP008420-PA (Fragment) Reference proteome	40.7445	35.9709	32.9664	14.0567	44.5996
AGAP002658	0.124053	Essential	Non-essential	4	0	0	Essential	0.1454	0.2478	0.3445	0.0126	0.1048	0.0041	0.0044	0.2327	0.0039	0.0446	0.0007	Q7PR85_ANOGA Sm protein F FUNCTION: Associated with the spliceosome snRNP U1, U2, U4/U6 and U5. {ECO:0000256|PIRNR:PIRNR006609}. Nucleus;RNA-binding;Reference proteome;Ribonucleoprotein;Spliceosome;mRNA processing;mRNA splicing	158.858	80.8443	132.475	101.464	206.787
AGAP010918	0.123923	Essential	Non-essential	5	4	1	Non-essential	0.0141	0.2143	0.7577	0.0011	0.0017	0.011	0.0018	0.0004	0.0051	0.0035	0.0034	Q7QGW8_ANOGA AGAP010918-PA (Cleavage stimulation factor subunit 2) Nucleus;RNA-binding;Reference proteome	15.5733	11.4802	14.0042	7.36478	18.5504
AGAP013092	0.123784	Essential	Essential	1	5	1	Non-essential	0.2774	0.0391	0.0225	0.1115	0.8221	0.0018	0.0001	0.0019	0.0003	0.0007	0	F5HLX5_ANOGA Cytochrome c oxidase subunit FUNCTION: Component of the cytochrome c oxidase, the last enzyme in the mitochondrial electron transport chain which drives oxidative phosphorylation. {ECO:0000256|PIRNR:PIRNR000278}. Disulfide bond;Mitochondrion;Reference proteome	1682.37	925.581	1407.36	913.48	2584.4
AGAP012167	0.123541	Essential	Essential	3	2	1	Non-essential	0.0364	0.0086	0.6534	0.0196	0.0261	0.0062	0.0179	0.0085	0.001	0.0721	0.1865	Q7PVA2_ANOGA Glucose-6-phosphate isomerase (EC 5.3.1.9) Gluconeogenesis;Glycolysis;Isomerase;Reference proteome	214.703	74.4596	214.434	160.995	269.311
AGAP007775	0.123519	Essential	Non-essential	1	7	1	Non-essential	0.2238	0.978	0.0184	0.0001	0.0003	0.0015	0.0001	0.0002	0	0	0.0014	Q7Q395_ANOGA ATP-dependent DNA helicase PIF1 (EC 3.6.4.12) (DNA repair and recombination helicase PIF1) FUNCTION: DNA-dependent ATPase and 5'-3' DNA helicase required for the maintenance of both mitochondrial and nuclear genome stability. {ECO:0000256|HAMAP-Rule:MF_03176}. ATP-binding;DNA damage;DNA recombination;DNA repair;DNA-binding;Helicase;Hydrolase;Mitochondrion;Nucleotide-binding;Nucleus;R…	20.6387	26.9179	10.6091	4.39124	19.0792
AGAP006511	0.123439	Essential	Essential	10	10	0.173519	Non-essential	0.0845	0.9591	0.0367	0.0004	0.0006	0.0013	0.0004	0.0001	0.0003	0.0006	0.0005	B5KPI5_ANOGA Histone deacetylase (EC 3.5.1.98) (Fragment) Chromatin regulator;Repressor;Q7Q5D2_ANOGA Histone deacetylase (EC 3.5.1.98) Chromatin regulator;Hydrolase;Nucleus;Reference proteome;Repressor;Transcription;Transcription regulation	103.943	80.6641	65.2894	51.3455	119.363
AGAP011447	0.123345	Essential	Essential	1	4	1	Non-essential	0.0687	0.9999	0.0001	0	0	0	0	0	0	0	0	Q7PMY8_ANOGA AGAP011447-PA Reference proteome	83.8008	25.1284	84.0552	66.4992	100.001
AGAP003019	0.123065	Essential	Non-essential	3	2	1	Non-essential	0.0877	0.7351	0.2468	0.0003	0.0007	0.0095	0.0006	0.0003	0.001	0.0009	0.0048	Q7QDA0_ANOGA AGAP003019-PA (Cleavage stimulation factor subunit 3) Coiled coil;Nucleus;Reference proteome	17.2388	10.4376	13.9454	9.54524	20.2426
AGAP010517	0.122953	Essential	Essential	1	5	1	Non-essential	0.2775	0.0022	0.0794	0.0008	0.8933	0.0005	0.0009	0.0045	0.0004	0.0013	0.0168	Q7Q8W6_ANOGA Superoxide dismutase (EC 1.15.1.1) FUNCTION: Destroys radicals which are normally produced within the cells and which are toxic to biological systems. {ECO:0000256|RuleBase:RU000414}.; FUNCTION: Destroys superoxide anion radicals which are normally produced within the cells and which are toxic to biological systems. {ECO:0000256|ARBA:ARBA00002170}. Coiled coil;Manganese;Metal-binding…	575.444	308.91	552.034	280.529	765.792
AGAP004028	0.122824	Essential	Essential	4	2	1	Non-essential	0.0521	0.70725	0.28525	5e-05	0.0004	0.00225	0.00135	0.0001	0.0022	0.00065	0.00045	Q7Q257_ANOGA AGAP004028-PA (Intron-binding protein aquarius) Reference proteome;F5HM53_ANOGA AGAP004028-PB (Intron-binding protein aquarius) Nucleus;Reference proteome;mRNA processing;mRNA splicing	1.5434	0.596803	1.45428	1.11151	1.89949
AGAP009920	0.122812	Essential	Non-essential	2	4	1	Non-essential	0.0517	0.021	0.7456	0.0099	0.2211	0.0002	0	0.0001	0	0	0.002	Q7PMH6_ANOGA 60S ribosomal protein L37a (AGAP009920-PA) Reference proteome	3696.87	953.153	3829.4	3108.21	4384.23
AGAP001273	0.122708	Essential	Non-essential	6	11	1	Non-essential	0.0454	0.7883	0.2021	0.0002	0.0003	0.0041	0.0013	0.0006	0.0008	0.0013	0.001	Q7PUE1_ANOGA Importin subunit alpha Protein transport;Reference proteome;Repeat;Transport	111.918	54.7099	92.0728	74.29	143.518
AGAP001529	0.122615	Essential	Essential	3	3	1	Non-essential	0.1767	0.8585	0.0187	0.0003	0.0066	0.0725	0.0003	0	0.0285	0.0145	0	Q7PXR0_ANOGA H/ACA ribonucleoprotein complex subunit FUNCTION: Required for ribosome biogenesis. Part of a complex which catalyzes pseudouridylation of rRNA. This involves the isomerization of uridine such that the ribose is subsequently attached to C5, instead of the normal N1. Pseudouridine (psi) residues may serve to stabilize the conformation of rRNAs. {ECO:0000256|RuleBase:RU364004}. Nucleus…	105.418	31.1462	102.365	89.1155	116.069
AGAP009971	0.122052	Essential	Non-essential	0	5	1	Non-essential	0.2864	0.0131	0.04	0.0004	0.5036	0.0036	0.0008	0.3694	0.0003	0.0009	0.068	Q7PMF6_ANOGA AGAP009971-PA (Fragment) GTP-binding;Hydrolase;Nucleotide-binding;Reference proteome	12.7326	5.47263	12.5234	8.64576	16.7972
AGAP000270	0.121788	Essential	Non-essential	1	3	1	Non-essential	0.0777	0.9982	0.0018	0	0	0	0	0	0	0	0	Q7QF26_ANOGA Ribosome biogenesis protein NOP53 FUNCTION: May play a role in ribosome biogenesis. {ECO:0000256|PIRNR:PIRNR017302}. Coiled coil;Nucleus;Reference proteome;Ribosome biogenesis	64.786	22.0304	66.1541	50.8143	81.6697
AGAP004962	0.121655	Essential	Non-essential	11	36	1	Non-essential	0.1586	0.2947	0.1978	0.0016	0.4752	0.0039	0.0029	0.0025	0.0028	0.0006	0.0179	Q7Q7Y0_ANOGA AGAP004962-PA Cyclin;Reference proteome	101.298	137.334	64.448	7.9695	108.922
AGAP012109	0.121635	Essential	Essential	3	2	1	Non-essential	0.2064	0.2856	0.3592	0.0013	0.0125	0.0236	0.036	0.0035	0.1854	0.0872	0.006	Q7PZV6_ANOGA AGAP012109-PA Reference proteome	16.725	6.50028	14.5788	12.3585	18.1092
AGAP006989	0.121237	Non-essential	Essential	3	4	1	Non-essential	0.0707	0.5876	0.3861	0.0001	0.01	0.003	0.0012	0.0022	0.0059	0.001	0.003	Q7QIP1_ANOGA Kinesin-like protein ATP-binding;Coiled coil;Microtubule;Motor protein;Nucleotide-binding;Reference proteome	18.7813	24.4786	8.87815	2.40483	20.1648
AGAP006935	0.121204	Essential	Non-essential	2	5	1	Non-essential	0.0308667	0.545733	0.400467	0.0134333	0.0005	0.0343	0.0004	0.0001	0.0028	0.00236667	0	Q7PTC4_ANOGA AGAP006935-PC Reference proteome;mRNA processing;A7URV7_ANOGA AGAP006935-PA (AGAP006935-PB) Reference proteome;mRNA processing	4.50002	3.66139	2.80107	2.22579	4.91977
AGAP008869	0.121119	Essential	Essential	6	5	1	Non-essential	0.1417	0.8065	0.1788	0.0002	0.0012	0.0064	0.0005	0.0013	0.0012	0.0008	0.0032	Q7PWS6_ANOGA AGAP008869-PA Reference proteome	6.67291	6.91787	3.82705	2.06753	7.99059
AGAP001234	0.1211	Essential	Essential	7	9	1	Non-essential	0.0436	0.1055	0.7449	0.0003	0.0103	0.0213	0.007	0.0033	0.0192	0.0271	0.0611	Q7PUB6_ANOGA AGAP001234-PA (Activating signal cointegrator 1 complex subunit 3) ATP-binding;Coiled coil;Helicase;Hydrolase;Nucleotide-binding;Reference proteome	12.765	5.03707	11.2483	9.22212	15.7887
AGAP005401	0.121097	Essential	Essential	6	11	1	Non-essential	0.2579	0.8482	0.0464	0.0004	0.0009	0.0907	0.0022	0.0011	0.007	0.0026	0.0006	Q7Q7B4_ANOGA Importin subunit alpha Protein transport;Reference proteome;Repeat;Transport	83.6057	34.8739	80.9397	54.6863	108.033
AGAP004322	0.121036	Essential	Non-essential	0	4	1	Non-essential	0.1169	0.9552	0.0437	0	0.0001	0.0006	0.0002	0	0.0001	0	0.0001	Q7QAB5_ANOGA AGAP004322-PA (Pumilio homology domain family member 6) Reference proteome;Repeat	62.3148	35.7907	52.1224	34.5812	78.0776
AGAP003769	0.120901	Essential	Non-essential	3	2	1	Non-essential	0.0256	0.1744	0.7007	0.0003	0.0017	0.0081	0.0099	0.0017	0.0262	0.0746	0.0025	Q7QFZ0_ANOGA AGAP003769-PA (Importin beta-3) Cytoplasm;Nucleus;Protein transport;Reference proteome;Repeat;Transport	226.995	97.814	230.508	162.349	307.428
AGAP011722	0.12078	Essential	Essential	2	6	1	Non-essential	0.1501	0.6945	0.2999	0.0001	0.0002	0.0048	0	0	0.0002	0.0001	0.0003	Q7PZ45_ANOGA AGAP011722-PA (Fragment) RNA-binding;Reference proteome	27.1577	11.8661	23.5222	17.3001	34.2763
AGAP002741	0.120105	Essential	Essential	3	5	1	Non-essential	0.0663	0.6137	0.3837	0.0001	0	0.0024	0	0	0	0	0.0001	Q5TTZ4_ANOGA AGAP002741-PA Coiled coil;DNA-binding;Metal-binding;Methyltransferase;Nucleus;Reference proteome;S-adenosyl-L-methionine;Transcription;Transcription regulation;Transferase;Zinc;Zinc-finger	6.047	3.78895	3.88867	3.15764	10.0828
AGAP002961	0.119837	Essential	Non-essential	3	1	1	Non-essential	0.203	0.9932	0.0066	0	0	0.0001	0	0	0	0	0	Q7QD52_ANOGA AGAP002961-PA (Ribosomal RNA-processing protein 12) Nucleus;Reference proteome	40.9149	18.9486	38.3216	28.1822	51.002
AGAP008723	0.119794	Essential	Essential	2	1	1	Non-essential	0.0988	0.8353	0.1541	0.0001	0.0001	0.0083	0.0002	0.0002	0.0005	0.0004	0.0007	Q7PPK3_ANOGA Protein MCM10 homolog (Fragment) Coiled coil;DNA replication;Metal-binding;Nucleus;Reference proteome;Zinc;Zinc-finger	6.00183	9.06686	1.98585	0.765715	5.50699
AGAP009788	0.119669	Essential	Essential	3	1	1	Non-essential	0.9894	0.0302	0.0009	0	0.0183	0.2737	0.5644	0.002	0.0848	0.0116	0.0141	Q7Q1H3_ANOGA Translocation protein SEC62 (Fragment) Endoplasmic reticulum;Membrane;Protein transport;Reference proteome;Translocation;Transmembrane;Transmembrane helix;Transport	102.293	49.2453	97.8688	55.2186	127.313
AGAP011960	0.119433	Essential	Essential	1	5	1	Non-essential	0.4435	0.0055	0.0696	0.0033	0.8365	0.0011	0.0016	0.0074	0.0002	0.001	0.0737	Q7PZK6_ANOGA tRNA-5-taurinomethyluridine 2-sulfurtransferase (EC 2.8.1.14) (Fragment) FUNCTION: Catalyzes the 2-thiolation of uridine at the wobble position (U34) of mitochondrial tRNA(Lys), tRNA(Glu) and tRNA(Gln). Required for the formation of 5-taurinomethyl-2-thiouridine (tm5s2U) of mitochondrial tRNA(Lys), tRNA(Glu), and tRNA(Gln) at the wobble position. ATP is required to activate the C2 at…	10.8725	4.03135	10.3357	7.6022	13.3144
AGAP008003	0.119316	Essential	Non-essential	3	4	1	Non-essential	0.0492	0.2618	0.6563	0.0112	0.0075	0.0351	0.0053	0.0017	0.0075	0.0058	0.0079	Q5TQM2_ANOGA AGAP008003-PA Reference proteome;Repeat;WD repeat	36.1444	20.4956	27.9491	20.3844	49.7959
AGAP004583	0.118697	Essential	Non-essential	14	52	1	Non-essential	0.0097	0.0025	0.6335	0.0008	0.0034	0.0011	0.0013	0.0126	0	0.0053	0.3394	A7UTJ9_ANOGA AGAP004583-PA (Fragment) ATP-binding;Nucleotide-binding;Reference proteome	0.992667	1.08932	0.637702	0.273837	1.36442
AGAP011627	0.118569	Essential	Non-essential	1	1	1	Non-essential	0.06	0.333	0.5627	0.0017	0.047	0.0128	0.0033	0.0022	0.0207	0.0139	0.0027	Q7PYX6_ANOGA AGAP011627-PA Reference proteome	96.6533	52.5508	76.412	60.1508	145.424
AGAP000145	0.118414	Essential	Essential	5	19	1	Non-essential	0.1178	0.3734	0.4141	0.0167	0.1664	0.0097	0.0033	0.0015	0.0054	0.002	0.0076	Q7PRY1_ANOGA AGAP000145-PA (E2 ubiquitin-conjugating enzyme E2D, effete) ATP-binding;Nucleotide-binding;Reference proteome;Transferase;Ubl conjugation pathway	296.924	118.374	NA	NA	NA
AGAP001783	0.118095	Essential	Essential	1	5	1	Non-essential	0.0794	0.1548	0.7142	0.0032	0.0026	0.101	0.0019	0.0036	0.0073	0.0065	0.0049	Q7PY77_ANOGA Katanin p60 ATPase-containing subunit A1 (Katanin p60 subunit A1) (EC 5.6.1.1) (p60 katanin) FUNCTION: Catalytic subunit of a complex which severs microtubules in an ATP-dependent manner. Microtubule severing may promote rapid reorganization of cellular microtubule arrays and the release of microtubules from the centrosome following nucleation. {ECO:0000256|HAMAP-Rule:MF_03023}. ATP-…	0.622427	0.353656	0.510695	0.369346	0.703303
AGAP013148	0.118084	Essential	Essential	0	10	1	Non-essential	0.1849	0.0086	0.0401	0.0002	0.9169	0.0002	0.0001	0.0105	0	0.0001	0.0233	F5HJ98_ANOGA NAD-dependent protein deacylase (EC 2.3.1.-) (Regulatory protein SIR2 homolog) FUNCTION: NAD-dependent protein deacylase. Catalyzes the NAD-dependent hydrolysis of acyl groups from lysine residues. {ECO:0000256|HAMAP-Rule:MF_03161}. Metal-binding;Mitochondrion;NAD;Reference proteome;Transferase;Zinc	18.0237	7.99184	16.6453	13.0927	21.8201
AGAP011538	0.118029	Essential	Non-essential	0	4	1	Non-essential	0.0528	0.0721	0.3029	0.3592	0.0196	0.0562	0.0168	0.0123	0.0158	0.1043	0.041	Q7PSF8_ANOGA AGAP011538-PA (Fragment) Reference proteome	0.693688	0.640875	0.424036	0.170096	1.12427
AGAP002122	0.117858	Essential	Non-essential	3	2	1	Non-essential	0.002	0.1517	0.8436	0.0001	0.004	0.0004	0	0	0	0	0.0002	Q7PUV2_ANOGA 60S ribosomal protein L32 (Ribosomal protein 49) Reference proteome;Ribonucleoprotein;Ribosomal protein	3324.21	799.791	3457.31	2773.49	3776.92
AGAP006882	0.117845	Essential	Essential	0	3	1	Non-essential	0.0098	0.091	0.8617	0.0002	0.001	0.009	0.0019	0.0025	0.0145	0.0157	0.0026	A7URX4_ANOGA AGAP006882-PA Reference proteome;Repeat	NA	NA	NA	NA	NA
AGAP012104	0.117757	Essential	Essential	0	6	1	Non-essential	0.0863	0.0987	0.4361	0.0598	0.0262	0.0621	0.0336	0.1162	0.0175	0.1103	0.0396	Q7PV81_ANOGA AGAP012104-PA (Fragment) 4Fe-4S;Iron;Iron-sulfur;Metal-binding;Reference proteome;S-adenosyl-L-methionine	10.1244	4.42235	10.9592	5.94727	13.0199
AGAP009910	0.117565	Essential	Essential	2	4	1	Non-essential	0.0555	0.1502	0.4422	0.0413	0.0047	0.026	0.0226	0.0088	0.0303	0.2604	0.0135	Q7Q190_ANOGA AGAP009910-PA (Fragment) ATP-binding;DNA damage;DNA recombination;DNA repair;DNA-binding;Helicase;Hydrolase;Nucleotide-binding;Nucleus;Reference proteome	12.0048	7.62288	9.51264	7.90192	11.8592
AGAP000271	0.117515	Essential	Non-essential	1	1	1	Non-essential	0.1945	0.1955	0.4768	0.0031	0.0232	0.0295	0.0504	0.0097	0.0992	0.0906	0.022	Q5TUZ6_ANOGA AGAP000271-PA Cytoplasm;Nucleus;Protein transport;Reference proteome;Transport	19.5246	18.8239	12.1035	8.68216	16.5509
AGAP005062	0.11746	Essential	Essential	2	1	1	Non-essential	0.0191	0.978	0.0202	0.0001	0	0.0016	0	0	0	0	0	Q7Q9S9_ANOGA AGAP005062-PA Nucleus;RNA-binding;Reference proteome	48.9075	26.6118	37.9028	29.473	57.7061
AGAP010622	0.11735	Essential	Essential	0	3	1	Non-essential	0.5717	0.0007	0.0018	0.0001	0.9774	0.0006	0.0002	0.0174	0.0001	0.0001	0.0014	Q7QG96_ANOGA AGAP010622-PA GTP-binding;Nucleotide-binding;Reference proteome	39.3422	14.9845	40.1329	30.2363	47.9886
AGAP004556	0.117318	Essential	Essential	2	2	1	Non-essential	0.0376	0.9983	0.0017	0	0	0	0	0	0	0	0	Q7Q9X2_ANOGA AGAP004556-PA (Ribosome biogenesis protein SSF1/2) Membrane;Reference proteome;Transmembrane;Transmembrane helix	88.2566	58.875	73.5727	40.2002	121.234
AGAP010188	0.117317	Essential	Essential	2	4	1	Non-essential	0.0201	0.1595	0.7983	0.0005	0.007	0.0081	0.0048	0.0015	0.0099	0.0087	0.0016	Q7Q0S4_ANOGA AGAP010188-PA (Stress-induced-phosphoprotein 1) Reference proteome;Repeat;TPR repeat	189.145	107.367	165.129	103.55	248.893
AGAP004239	0.117302	Essential	Non-essential	9	9	0.369506	Non-essential	0.0866	0.257	0.5723	0.0019	0.0164	0.0279	0.0256	0.0049	0.0124	0.0151	0.0665	Q7PQP3_ANOGA Polo kinase (EC 2.7.11.21) ATP-binding;Kinase;Nucleotide-binding;Reference proteome;Serine/threonine-protein kinase;Transferase	35.7254	49.6372	15.335	4.717	33.7449
AGAP001865	0.117215	Essential	Non-essential	3	2	1	Non-essential	0.0553	0.261	0.5033	0.0066	0.2008	0.0038	0.0012	0.0089	0.0004	0.0008	0.0133	Q7PYC1_ANOGA 39S ribosomal protein L17, mitochondrial Reference proteome;Ribonucleoprotein;Ribosomal protein	67.1901	20.0636	64.0073	57.4415	80.9092
AGAP009693	0.117154	Essential	Essential	1	9	1	Non-essential	0.0373	0.7711	0.223	0.0002	0.0003	0.0035	0.0002	0.0001	0.0002	0.0004	0.001	Q5TP89_ANOGA Pseudouridine synthase (EC 5.4.99.-) FUNCTION: Responsible for synthesis of pseudouridine from uracil. {ECO:0000256|RuleBase:RU362028}. Isomerase;Reference proteome	14.2681	9.72448	16.268	4.63667	21.8814
AGAP009841	0.117099	Non-essential	Essential	0	5	1	Non-essential	0.0416	0.3347	0.6141	0.0004	0.0008	0.0168	0.0008	0.011	0.0195	0.0013	0.0006	Q7Q1D3_ANOGA AGAP009841-PA Coiled coil;Reference proteome	50.9855	17.6786	42.5952	36.0116	68.3248
AGAP004064	0.116938	Essential	Non-essential	3	2	1	Non-essential	0.0314	0.9742	0.0251	0	0.0002	0.0002	0	0	0.0001	0	0.0001	Q7PSM3_ANOGA RNA-binding protein NOB1 FUNCTION: May play a role in mRNA degradation. {ECO:0000256|PIRNR:PIRNR037125}. Hydrolase;Metal-binding;Nuclease;Nucleus;Reference proteome;Zinc	NA	NA	NA	NA	NA
AGAP004175	0.116924	Essential	Non-essential	1	4	1	Non-essential	0.0279	0.0794	0.7619	0.0031	0.0173	0.0154	0.0103	0.0066	0.0032	0.0121	0.0908	Q7QB57_ANOGA OMPdecase (EC 2.4.2.10) (EC 4.1.1.23) (Orotate phosphoribosyltransferase) (Orotidine 5'-phosphate decarboxylase) (Uridine 5'-monophosphate synthase) Decarboxylase;Lyase;Multifunctional enzyme;Pyrimidine biosynthesis;Reference proteome	64.8194	44.4295	47.8132	30.5024	92.6195
AGAP012192	0.116708	Essential	Non-essential	0	16	1	Non-essential	0.1572	0.2295	0.4049	0.0087	0.0173	0.0685	0.0392	0.0268	0.0369	0.0561	0.112	Q7Q013_ANOGA AGAP012192-PA (DNA mismatch repair protein MLH1) DNA damage;Nucleus;Reference proteome	8.66487	9.14897	4.03532	2.88185	11.1217
AGAP007423	0.116357	Essential	Non-essential	1	4	1	Non-essential	0.0821	0.5678	0.4021	0.0009	0.0061	0.0073	0.0012	0.0012	0.0035	0.0053	0.0045	Q7QJD1_ANOGA AGAP007423-PA Nucleus;Reference proteome;Repeat;WD repeat	9.71649	8.18437	6.40416	5.14967	10.92
AGAP007544	0.116248	Essential	Essential	3	9	1	Non-essential	0.2029	0.8412	0.0989	0.0006	0.0001	0.0565	0.0004	0.0001	0.0008	0.0012	0.0004	Q7QJJ2_ANOGA AGAP007544-PA (Chromatin assembly factor 1 subunit B) Reference proteome;Repeat;WD repeat	10.95	11.3027	5.96112	3.83825	11.0456
AGAP000325	0.116132	Essential	Non-essential	5	4	1	Non-essential	0.1666	0.1068	0.3799	0.00025	0.49925	0.0072	0.00095	0.00045	0.0015	0.00205	0.00165	Q7QF68_ANOGA Lysine--tRNA ligase (EC 6.1.1.6) (Lysyl-tRNA synthetase) Nucleotide-binding;Reference proteome;F5HJL3_ANOGA Lysine--tRNA ligase (EC 6.1.1.6) (Lysyl-tRNA synthetase) Nucleotide-binding;Reference proteome	3.18607	1.47354	NA	NA	NA
AGAP003882	0.116083	Essential	Essential	6	2	0.0634054	Non-essential	0.0515	0.76565	0.23015	5e-05	0	0.0017	0.0001	0	0.00175	0.0004	0.0001	F5HIW4_ANOGA AGAP003882-PB (Transcription initiation factor TFIID subunit 1) Bromodomain;Coiled coil;Nucleus;Reference proteome;Transcription;Transcription regulation;Q7QK07_ANOGA AGAP003882-PA (Transcription initiation factor TFIID subunit 1) Bromodomain;Coiled coil;Nucleus;Reference proteome;Transcription;Transcription regulation	0.746451	0.169676	0.736596	0.628946	0.857602
AGAP006818	0.115875	Essential	Non-essential	8	3	0.00761474	Non-essential	0.1113	0.1191	0.63	0.0009	0.0159	0.0225	0.0322	0.0171	0.0377	0.0386	0.086	Q7QIF4_ANOGA AGAP006818-PA (Ribonucleoside-diphosphate reductase subunit M2) Membrane;Reference proteome;Transmembrane;Transmembrane helix	139.02	140.074	82.7732	57.4425	139.952
AGAP011687	0.115697	Essential	Non-essential	2	3	1	Non-essential	0.0344	0.0679	0.6883	0.0026	0.2372	0.0005	0.0001	0.0001	0.0001	0.0001	0.0033	Q5TMJ9_ANOGA 60S ribosomal protein L27 Reference proteome;Ribonucleoprotein;Ribosomal protein	4333.37	1478.73	4413.16	3296.72	4989.53
AGAP002110	0.115077	Essential	Essential	5	5	1	Non-essential	0.2384	0.3868	0.4608	0.0063	0.0093	0.0728	0.0102	0.0026	0.0063	0.0058	0.039	A7UVL4_ANOGA AGAP002110-PA (Cell division control protein 7) Reference proteome	22.4629	18.3173	16.8159	9.67641	25.6151
AGAP010248	0.115072	Essential	Non-essential	0	3	1	Non-essential	0.0255	0.6356	0.2744	0.0012	0.0878	0.0006	0	0	0.0001	0	0.0003	A0NG46_ANOGA AGAP010248-PA (U11/U12 small nuclear ribonucleoprotein 20 kDa protein) Metal-binding;Reference proteome;Zinc;Zinc-finger	13.0441	5.93714	12.8241	7.48059	17.3034
AGAP010492	0.114948	Essential	Non-essential	1	4	1	Non-essential	0.0948	0.2755	0.5337	0.0082	0.0111	0.0697	0.0079	0.0043	0.0091	0.0142	0.0663	A0NDZ3_ANOGA AGAP010492-PA Amino-acid biosynthesis;Asparagine biosynthesis;Reference proteome	3.6753	1.74367	3.16309	2.35811	4.14037
AGAP011082	0.114913	Essential	Essential	4	10	1	Non-essential	0.1363	0.6722	0.1803	0.0051	0.1321	0.0028	0.0017	0.0007	0.0018	0.0015	0.0018	Q7QH91_ANOGA AGAP011082-PA Coiled coil;DNA-binding;Nucleus;Reference proteome	50.5215	21.7159	42.7976	34.1492	69.1414
AGAP005917	0.114891	Essential	Essential	4	17	1	Non-essential	0.0763	0.8627	0.1336	0	0	0.003	0.0001	0	0.0003	0.0001	0.0002	Q7PNM8_ANOGA DNA helicase (EC 3.6.4.12) ATP-binding;Nucleotide-binding;Nucleus;Reference proteome	8.20479	9.15603	4.08733	2.18731	9.78349
AGAP002395	0.114751	Essential	Essential	4	5	1	Non-essential	0.0134	0.3549	0.5432	0.0009	0.0989	0.0008	0	0.0001	0.0001	0.0001	0.0011	Q7PQZ6_ANOGA 60S ribosomal protein L10-1 (60S ribosomal protein L10-2) (AGAP000953-PA) (AGAP000953-PB) (AGAP002395-PA) Reference proteome;Ribonucleoprotein;Ribosomal protein	3143.31	912.34	3068.9	2360.98	4046.19
AGAP003342	0.113575	Essential	Essential	0	9	1	Non-essential	0.0989	0.9636	0.0353	0	0	0.001	0	0	0	0	0	Q7Q9B4_ANOGA AGAP003342-PA (Xeroderma pigmentosum group C-complementing protein) Coiled coil;DNA damage;DNA repair;Reference proteome	8.53265	12.9488	2.38318	0.83372	7.2056
AGAP001805	0.113568	Essential	Non-essential	3	2	1	Non-essential	0.0107	0.2954	0.6349	0.0009	0.0669	0.0004	0	0.0009	0	0	0.0005	Q7PUQ7_ANOGA 60S ribosomal protein L13 Reference proteome;Ribonucleoprotein;Ribosomal protein	3276.71	890.647	3419.32	2724.49	3749.56
AGAP012201	0.113545	Essential	Essential	14	54	1	Non-essential	0.0116	0.5679	0.4271	0.0002	0.0039	0.0002	0.0001	0	0.0001	0	0.0006	H2B_ANOGA Histone H2B FUNCTION: Core component of nucleosome. Nucleosomes wrap and compact DNA into chromatin, limiting DNA accessibility to the cellular machineries which require DNA as a template. Histones thereby play a central role in transcription regulation, DNA repair, DNA replication and chromosomal stability. DNA accessibility is regulated via a complex set of post-translational modifica…	5.80595	11.1647	0.642776	0.178567	4.64865
AGAP009260	0.113492	Essential	Essential	1	12	1	Non-essential	0.0397	0.4172	0.5039	0.0019	0.0024	0.0213	0.0028	0.0028	0.0077	0.0394	0.0007	Q7PVJ3_ANOGA AGAP009260-PA (Fragment) Calcium;Coiled coil;Reference proteome	22.6976	15.7326	16.5086	10.0821	35.5258
AGAP008325	0.11334	Essential	Non-essential	2	2	1	Non-essential	0.0518	0.9953	0.0046	0	0.0001	0	0	0	0	0	0	Q7Q4B7_ANOGA AGAP008325-PA (U3 small nucleolar RNA-associated protein 23) Reference proteome;Ribosome biogenesis;rRNA processing	32.5988	17.5215	26.1664	19.3237	42.8924
AGAP011907	0.113213	Essential	Non-essential	2	1	1	Non-essential	0.261	0.177	0.2543	0.0349	0.5037	0.0041	0.0049	0.0044	0.0023	0.0114	0.0031	Q7PZH2_ANOGA Splicing factor 3B subunit 5 (SF3b5) Nucleus;Reference proteome;Spliceosome;mRNA processing;mRNA splicing	98.3561	20.0009	100.081	86.7354	109.715
AGAP009439	0.113	Essential	Non-essential	0	3	1	Non-essential	0.2544	0.0003	0.0498	0.0001	0.9207	0.0002	0.0001	0.027	0	0.0001	0.0017	Q7QKG7_ANOGA AGAP009439-PA (Fragment) Reference proteome	77.5392	29.8055	78.0035	51.5155	101.374
AGAP008771	0.112894	Essential	Non-essential	7	4	0.140307	Non-essential	0.0453	0.166	0.6152	0.0045	0.0831	0.0052	0.0077	0.0135	0.002	0.0056	0.0974	Q7PPN8_ANOGA AGAP008771-PA (Fragment) DNA-directed RNA polymerase;Reference proteome;Transcription	31.0469	14.8804	27.0262	17.7761	40.3144
AGAP004233	0.112558	Essential	Non-essential	3	2	1	Non-essential	0.1811	0.916	0.0499	0.0001	0.0001	0.0305	0.0003	0.0005	0.0007	0.0016	0.0004	Q7QB20_ANOGA B-related factor 1 Activator;Coiled coil;Metal-binding;Reference proteome;Transcription;Transcription regulation;Zinc;Zinc-finger	8.10143	4.08731	7.20074	5.45102	10.2
AGAP011637	0.112446	Essential	Non-essential	2	6	1	Non-essential	0.0739	0.4807	0.4256	0.0019	0.0609	0.002	0.0029	0.0022	0.0006	0.0005	0.023	Q7PYY3_ANOGA AGAP011637-PA (U1 small nuclear ribonucleoprotein A) RNA-binding;Reference proteome	46.2256	27.9291	36.4635	25.9639	57.5548
AGAP008939	0.112402	Essential	Essential	5	12	1	Non-essential	0.0707	0.6094	0.3656	0.0002	0.0004	0.0183	0.0009	0.0005	0.003	0.001	0.0009	Q7PWJ6_ANOGA AGAP008939-PA Coiled coil;DNA damage;DNA repair;Endonuclease;Hydrolase;Magnesium;Metal-binding;Nuclease;Nucleus;Reference proteome	8.02067	4.81797	6.96342	4.42251	9.60393
AGAP010159	0.112263	Essential	Non-essential	3	1	1	Non-essential	0.1368	0.0102	0.2114	0.0873	0.2614	0.0147	0.0028	0.3576	0.0009	0.0391	0.0146	Q7Q0U6_ANOGA Deoxyuridine 5'-triphosphate nucleotidohydrolase (dUTPase) (EC 3.6.1.23) (dUTP pyrophosphatase) (Fragment) FUNCTION: This enzyme is involved in nucleotide metabolism: it produces dUMP, the immediate precursor of thymidine nucleotides and it decreases the intracellular concentration of dUTP so that uracil cannot be incorporated into DNA. {ECO:0000256|RuleBase:RU367024}. Hydrolase;Magn…	137.69	158.926	74.2029	34.8524	169.872
AGAP003109	0.112069	Essential	Non-essential	2	3	1	Non-essential	0.0338	0.8725	0.1247	0.0002	0.0001	0.0023	0	0	5e-05	5e-05	5e-05	F5HKZ2_ANOGA AGAP003109-PB (Transcriptional adapter 2-beta) Metal-binding;Reference proteome;Transcription;Transcription regulation;Zinc;Zinc-finger;Q7PQQ9_ANOGA Transcriptional adapter Metal-binding;Nucleus;Reference proteome;Transcription;Transcription regulation;Zinc;Zinc-finger	NA	NA	NA	NA	NA
AGAP001357	0.111843	Essential	Essential	0	3	1	Non-essential	0.1391	0.5869	0.2567	0.0012	0.0049	0.0309	0.0258	0.0116	0.0557	0.0248	0.0014	Q7PXD5_ANOGA AGAP001357-PA (Beta-catenin-like protein 1) Coiled coil;Nucleus;Phosphoprotein;Reference proteome;Repeat	19.2141	8.11159	16.4123	13.879	25.5433
AGAP005131	0.111739	Essential	Non-essential	1	3	1	Non-essential	0.5072	0.0297	0.0399	0.0001	0.9189	0	0	0.0002	0	0	0.0111	Q7PQ02_ANOGA 40S ribosomal protein S24 Reference proteome;Ribonucleoprotein;Ribosomal protein	2724.85	853.169	2816.16	2103.15	3275.04
AGAP000082	0.111657	Essential	Essential	4	2	1	Non-essential	0.0383	0.6428	0.3383	0.0002	0.0015	0.0015	0.0025	0.0007	0.0075	0.0043	0.0007	A7USJ6_ANOGA eIF-2B GDP-GTP exchange factor subunit epsilon Reference proteome	77.3595	24.8623	78.7301	62.4796	87.0081
AGAP002959	0.111368	Essential	Essential	3	1	1	Non-essential	0.0631	0.9212	0.0747	0	0.0001	0.0009	0.0004	0.0001	0.0015	0.0009	0.0002	A0ND71_ANOGA AGAP002959-PA (Squamous cell carcinoma antigen recognized by T-cells 3) RNA-binding;Reference proteome	18.4982	9.60943	14.4686	11.6473	23.5171
AGAP009048	0.111184	Essential	Essential	4	4	1	Non-essential	0.0276	0.0904	0.7036	0.0271	0.013	0.0114	0.0184	0.0133	0.0057	0.0442	0.0729	Q7PW90_ANOGA Protein arginine N-methyltransferase Methyltransferase;Reference proteome;S-adenosyl-L-methionine;Transferase	16.1467	14.4745	10.091	6.00973	18.7807
AGAP002335	0.111164	Essential	Non-essential	2	7	1	Non-essential	0.0733	0.9045	0.0943	0.0001	0.0001	0.0007	0	0	0	0	0.0002	Q7QBW1_ANOGA AGAP002335-PA (Nucleolysin TIA-1/TIAR) RNA-binding;Reference proteome	37.7992	27.1014	26.91	17.8128	47.6365
AGAP001519	0.110997	Essential	Non-essential	7	9	1	Non-essential	0.1215	0.6322	0.2332	0.0001	0.0038	0.0335	0.002	0.0884	0.003	0.0025	0.0014	Q7PXQ1_ANOGA AGAP001519-PA (Pre-mRNA-splicing helicase BRR2) ATP-binding;Helicase;Hydrolase;Nucleotide-binding;Reference proteome	18.7376	5.29317	17.8688	14.9522	21.6632
AGAP005215	0.110865	Essential	Non-essential	0	5	1	Non-essential	0.1726	0.1333	0.3076	0.0029	0.2942	0.0047	0.0023	0.0589	0.0011	0.0026	0.1923	Q7Q9I8_ANOGA Probable tRNA N6-adenosine threonylcarbamoyltransferase, mitochondrial (EC 2.3.1.234) (N6-L-threonylcarbamoyladenine synthase) (t(6)A synthase) (t(6)A37 threonylcarbamoyladenosine biosynthesis protein) (tRNA threonylcarbamoyladenosine biosynthesis protein) FUNCTION: Required for the formation of a threonylcarbamoyl group on adenosine at position 37 (t(6)A37) in mitochondrial tRNAs th…	6.68437	3.53702	5.88626	4.21603	8.5078
AGAP003137	0.110632	Essential	Essential	4	6	1	Non-essential	0.08935	0.9873	0.01245	0	0	0.00015	0	0	0	0	0	A0NDB7_ANOGA AGAP003137-PA Bromodomain;Metal-binding;Nucleus;Reference proteome;Transcription;Transcription regulation;Zinc;Zinc-finger;F5HKZ8_ANOGA AGAP003137-PB (Bromodomain adjacent to zinc finger domain protein 1A) Bromodomain;Coiled coil;Metal-binding;Nucleus;Reference proteome;Transcription;Transcription regulation;Zinc;Zinc-finger	NA	NA	NA	NA	NA
AGAP008660	0.110434	Essential	Non-essential	1	17	1	Non-essential	0.0367	0.983	0.0168	0	0	0.0001	0	0	0	0	0	Q7Q8F0_ANOGA AGAP008660-PA (Peptidylprolyl isomerase domain and WD repeat-containing protein 1) Reference proteome;WD repeat	21.853	10.3277	20.9518	16.193	26.6421
AGAP010898	0.110375	Essential	Essential	0	7	1	Non-essential	0.0874	0.0382	0.2881	0.1665	0.0749	0.0074	0.2818	0.0051	0.0166	0.1133	0.008	Q7QGV2_ANOGA AGAP010898-PA (Fragment) Magnesium;Metal-binding;Reference proteome	NA	NA	NA	NA	NA
AGAP003344	0.10989	Essential	Non-essential	1	2	1	Non-essential	0.0525	0.0295	0.726	0.0123	0.0527	0.0069	0.004	0.0042	0.0038	0.0073	0.1532	Q7Q9B2_ANOGA AGAP003344-PA (Fragment) Reference proteome	104.522	48.3984	88.2737	68.5351	131.042
AGAP003001	0.109781	Essential	Non-essential	14	6	1.10756e-05	Essential	0.023	0.0622	0.7218	0.002	0.0876	0.0068	0.0048	0.0108	0.0019	0.0081	0.094	Q7QD88_ANOGA AGAP003001-PA (Ribosome assembly protein 1) GTP-binding;Nucleotide-binding;Reference proteome	7.16027	3.27114	5.8409	4.7062	9.30607
AGAP003816	0.109676	Essential	Non-essential	3	3	1	Non-essential	0.0954	0.1586	0.5315	0.0513	0.1905	0.0369	0.0031	0.0032	0.0051	0.0052	0.0144	Q7PS97_ANOGA 60S ribosomal protein L30 Reference proteome	3219.16	952.802	3165.32	2682.21	3972.04
AGAP006130	0.109517	Essential	Non-essential	0	2	1	Non-essential	0.0589	0.0803	0.6135	0.0023	0.0094	0.0109	0.0549	0.0014	0.0377	0.1633	0.0264	EIF3L_ANOGA Eukaryotic translation initiation factor 3 subunit L (eIF3l) FUNCTION: Component of the eukaryotic translation initiation factor 3 (eIF-3) complex, which is involved in protein synthesis of a specialized repertoire of mRNAs and, together with other initiation factors, stimulates binding of mRNA and methionyl-tRNAi to the 40S ribosome. The eIF-3 complex specifically targets and initiat…	179.479	46.9974	172.041	150.96	211.787
AGAP002502	0.109361	Essential	Non-essential	0	34	1	Non-essential	0.0211	0.5833	0.4112	0.0001	0	0.0047	0	0	0.0005	0.0002	0	Q7QC87_ANOGA AGAP002502-PA (Translation initiation factor 4G) Coiled coil;Initiation factor;Protein biosynthesis;Reference proteome	57.836	23.4316	51.9977	38.5684	66.6147
AGAP005218	0.109333	Essential	Non-essential	0	1	1	Non-essential	0.025	0.9997	0.0003	0	0	0	0	0	0	0	0	Q7Q9I7_ANOGA Zinc finger Ran-binding domain-containing protein 2 Metal-binding;Nucleus;Phosphoprotein;RNA-binding;Reference proteome;Zinc;Zinc-finger	20.7369	8.43515	19.2154	16.0797	24.2112
AGAP006138	0.109247	Essential	Non-essential	28	21	2.74882e-09	Essential	0.1413	0.141	0.4663	0.0096	0.0232	0.0724	0.0256	0.0623	0.04	0.0557	0.1039	Q5TR49_ANOGA AGAP006138-PA (ATP-dependent RNA helicase DHX33) ATP-binding;Nucleotide-binding;Reference proteome	13.2996	8.76683	9.60366	7.90397	15.3612
AGAP000979	0.109118	Essential	Non-essential	5	3	1	Non-essential	0.2986	0.026	0.1047	0.0009	0.81	0.0006	0.0035	0.0255	0.0013	0.0006	0.0269	Q5TWB1_ANOGA DNA polymerase subunit gamma-2, mitochondrial DNA replication;Mitochondrion;Reference proteome;Transit peptide	18.1404	5.74241	17.0614	13.9133	21.6402
AGAP003041	0.109004	Essential	Essential	3	1	1	Non-essential	0.3435	0.9356	0.0228	0.0002	0.0147	0.0039	0.0014	0.0007	0.0193	0.0009	0.0005	Q7QDB5_ANOGA RRP15-like protein Reference proteome	22.3095	10.8293	19.2788	14.7494	27.6201
AGAP002693	0.108795	Essential	Essential	4	17	1	Non-essential	0.0129	0.447	0.5403	0.0002	0.0005	0.0036	0.0012	0.0004	0.0022	0.0021	0.0024	Q7PQX1_ANOGA AGAP002693-PA (ATP-binding cassette transporter (ABC transporter) family F member 1) ATP-binding;Coiled coil;Nucleotide-binding;Reference proteome	341.163	157.989	367.138	234.777	478.711
AGAP008604	0.108668	Essential	Non-essential	5	3	1	Non-essential	0.0994	0.2643	0.5452	0.0085	0.0275	0.0575	0.0149	0.0083	0.0089	0.0131	0.0517	Q5TS92_ANOGA Diadenosine tetraphosphate synthetase (EC 6.1.1.14) (Glycine--tRNA ligase) (Fragment) ATP-binding;Aminoacyl-tRNA synthetase;Coiled coil;Ligase;Nucleotide-binding;Protein biosynthesis;Reference proteome;Transferase	57.501	22.4411	49.9143	43.575	73.3055
AGAP004441	0.108487	Essential	Non-essential	1	5	1	Non-essential	0.1027	0.981	0.0178	0.0002	0.0003	0.0006	0	0	0.0001	0	0	Q7QA47_ANOGA Nucleolar protein 16 Nucleus;Reference proteome	65.3121	22.6545	63.5904	51.0175	76.8142
AGAP001813	0.107336	Essential	Non-essential	25	55	0.192961	Non-essential	0.0197	0.7711	0.2283	0.0001	0.0003	0.0001	0	0	0	0	0.0001	Q7PUQ8_ANOGA Histone H3 Chromosome;DNA-binding;Nucleosome core;Nucleus;Reference proteome	NA	NA	NA	NA	NA
AGAP005144	0.107326	Essential	Non-essential	14	2	2.01881e-08	Essential	0.022	0.1482	0.7567	0.0011	0.0127	0.0069	0.0076	0.0069	0.0108	0.0291	0.0199	Q7Q9N2_ANOGA AGAP005144-PA (Replication factor C subunit 3/5) ATP-binding;Nucleotide-binding;Reference proteome	27.241	21.4593	21.9735	12.3718	32.5533
AGAP012134	0.107176	Essential	Essential	2	3	1	Non-essential	0.008	0.1184	0.8683	0.0001	0.0001	0.0058	0.0005	0.0001	0.0023	0.0031	0.0012	Q7PZX5_ANOGA AGAP012134-PA (Fragment) Nucleus;Reference proteome	45.2511	18.8374	40.8205	32.9811	51.9485
AGAP008805	0.106808	Non-essential	Essential	7	22	1	Non-essential	0.1569	0.981	0.0182	0.0001	0.0001	0.0004	0	0	0.0001	0	0	Q7Q848_ANOGA Ubiquitin carboxyl-terminal hydrolase (EC 3.4.19.12) Coiled coil;Hydrolase;Metal-binding;Protease;Reference proteome;Thiol protease;Ubl conjugation pathway;Zinc;Zinc-finger	38.0406	25.3533	30.7366	18.4955	43.2871
AGAP010724	0.106747	Non-essential	Essential	1	42	1	Non-essential	0.038	0.7268	0.2588	0.0001	0.0128	0.0003	0.0001	0	0	0	0.0011	Q7PCX0_ANOGA Histone H4 FUNCTION: Core component of nucleosome. Nucleosomes wrap and compact DNA into chromatin, limiting DNA accessibility to the cellular machineries which require DNA as a template. Histones thereby play a central role in transcription regulation, DNA repair, DNA replication and chromosomal stability. DNA accessibility is regulated via a complex set of post-translational modifi…	180.163	154.151	116.949	98.3033	197.742
AGAP011245	0.106138	Essential	Essential	2	3	1	Non-essential	0.1144	0.7154	0.1771	0.0016	0.0174	0.0005	0.0016	0.0714	0.0026	0.0122	0.0002	Q5TW40_ANOGA AGAP011245-PA (Chloride channel) Reference proteome	38.3121	21.423	31.2404	22.7784	44.2201
AGAP010691	0.106067	Essential	Essential	4	12	1	Non-essential	0.0425	0.0298	0.7015	0.0041	0.0052	0.0344	0.0411	0.007	0.0131	0.1002	0.0637	Q7QE24_ANOGA AGAP010691-PA (Fragment) ATP-binding;Chaperone;Nucleotide-binding;Reference proteome	109.462	41.7019	113.471	75.5113	129.586
AGAP005136	0.106062	Essential	Essential	6	10	1	Non-essential	0.112	0.1107	0.3974	0.0424	0.2453	0.0081	0.0097	0.0021	0.1447	0.0376	0.0019	Q7PQ03_ANOGA U6 snRNA-associated Sm-like protein LSm2 FUNCTION: Binds specifically to the 3'-terminal U-tract of U6 snRNA. {ECO:0000256|PIRNR:PIRNR016394}. Nucleus;RNA-binding;Reference proteome;Ribonucleoprotein;Spliceosome;mRNA processing;mRNA splicing	56.5873	28.9755	49.181	30.908	77.6171
AGAP005296	0.105946	Essential	Non-essential	1	5	1	Non-essential	0.134	0.5134	0.204	0.0013	0.0941	0.0033	0.0029	0.1602	0.0039	0.0038	0.0131	Q5TWC9_ANOGA RNA-binding region-containing protein 3 Nucleus;RNA-binding;Reference proteome	5.68194	6.11503	3.57975	1.79578	5.48298
AGAP009571	0.10586	Non-essential	Essential	0	4	1	Non-essential	0.1425	0.1204	0.4206	0.0013	0.0062	0.0302	0.0647	0.0056	0.0911	0.2563	0.0035	Q7Q1Y7_ANOGA Importin-13 (Fragment) Nucleus;Reference proteome;Repeat;Transport	25.1478	10.7511	21.0988	18.7402	31.3198
AGAP011504	0.105827	Essential	Essential	1	2	1	Non-essential	0.9384	0.0162	0.0128	0.0245	0.1138	0.2726	0.2843	0.1819	0.0483	0.0196	0.0258	Q7PN12_ANOGA Protein transport protein Sec61 subunit beta FUNCTION: Necessary for protein translocation in the endoplasmic reticulum. {ECO:0000256|PIRNR:PIRNR006398}. Endoplasmic reticulum;Membrane;Protein transport;Reference proteome;Translocation;Transmembrane;Transmembrane helix;Transport	370.984	431.023	171.789	151.986	382.657
AGAP006051	0.105727	Essential	Essential	2	9	1	Non-essential	0.4124	0.0147	0.0083	0	0.9713	0	0.0001	0.0044	0.0001	0	0.001	Q7Q645_ANOGA AGAP006051-PA (Pentatricopeptide repeat domain 1) Coiled coil;Reference proteome	29.8405	11.4455	29.7218	21.9584	38.2035
AGAP012145	0.10562	Essential	Essential	1	2	1	Non-essential	0.9742	0.0001	0.0004	0.0016	0.9829	0.0022	0.0015	0.0099	0.0005	0.0004	0.0005	Q7PZY4_ANOGA Protein MGR2 homolog (Reactive oxygen species modulator 1) Membrane;Reference proteome;Transmembrane;Transmembrane helix	171.838	59.085	176.929	136.382	217.214
AGAP004192	0.105254	Essential	Essential	14	52	1	Non-essential	0.0322	0.0007	0.0028	0.0894	0.0031	0.0004	0.874	0.0004	0.0018	0.0274	0.0001	Q7PQK5_ANOGA AGAP004192-PA (Heat shock 70kDa protein 5) ATP-binding;Coiled coil;Endoplasmic reticulum;Nucleotide-binding;Reference proteome;Signal	619.418	438.81	478.097	301.149	767.906
AGAP011126	0.105228	Essential	Essential	0	1	1	Non-essential	0.0308	0.0531	0.6306	0.0531	0.0169	0.0122	0.013	0.0261	0.0028	0.0867	0.1055	Q7QHC4_ANOGA AGAP011126-PA (Fragment) Reference proteome;Transferase	125.966	65.6306	133.407	65.5206	173.395
AGAP002437	0.104879	Essential	Non-essential	3	3	1	Non-essential	0.0258	0.2605	0.7339	0.0001	0.0032	0.0003	0	0	0	0	0.0018	Q7QC42_ANOGA 40S ribosomal protein S8 Reference proteome;Ribonucleoprotein;Ribosomal protein	4599.27	1319.1	4802.28	3805.16	5219.24
AGAP008269	0.104726	Essential	Essential	2	5	1	Non-essential	0.0684	0.1529	0.4034	0.0026	0.3572	0.0045	0.0101	0.0402	0.0097	0.0103	0.0092	Q7Q477_ANOGA Protein pelota homolog (EC 3.1.-.-) FUNCTION: May function in recognizing stalled ribosomes and triggering endonucleolytic cleavage of the mRNA, a mechanism to release non-functional ribosomes and degrade damaged mRNAs. {ECO:0000256|RuleBase:RU362019}. Cytoplasm;Endonuclease;Hydrolase;Metal-binding;Nuclease;Nucleus;Reference proteome	29.2913	14.4817	23.1093	17.5686	37.9831
AGAP002808	0.104432	Essential	Non-essential	5	2	0.389307	Non-essential	0.1406	0.9344	0.0604	0.0001	0.0014	0.0015	0.0002	0.0001	0.0003	0.0001	0.0013	Q7PR76_ANOGA AGAP002808-PA (rRNA small subunit pseudouridine methyltransferase Nep1) RNA-binding;Reference proteome;Ribosome biogenesis;rRNA-binding	43.4308	22.1193	42.5261	24.4236	52.545
AGAP010172	0.104406	Essential	Essential	12	26	1	Non-essential	0.0273	0.0689	0.5953	0.016	0.0087	0.0072	0.0115	0.1851	0.0046	0.0839	0.0187	Q7PD38_ANOGA Serine/threonine-protein phosphatase (EC 3.1.3.16) Hydrolase;Reference proteome	275.268	95.8573	NA	NA	NA
AGAP009307	0.104243	Essential	Essential	0	4	1	Non-essential	0.0221	0.7327	0.2553	0.0002	0.0001	0.0071	0.0004	0.0001	0.0027	0.0012	0.0003	Q5TNH7_ANOGA AGAP009307-PA Bromodomain;Reference proteome	24.5333	17.6508	15.8771	13.0721	31.7891
AGAP005569	0.104148	Essential	Essential	3	5	1	Non-essential	0.0341	0.2982	0.6039	0.0031	0.0108	0.0086	0.0093	0.004	0.0062	0.0151	0.0406	Q7Q707_ANOGA AGAP005569-PA (Casein kinase II subunit alpha) ATP-binding;Kinase;Nucleotide-binding;Reference proteome;Serine/threonine-protein kinase;Transferase	133.301	53.3082	122.031	95.7382	170.921
AGAP010720	0.104021	Essential	Non-essential	1	4	1	Non-essential	0.0637	0.609	0.3169	0.0025	0.0093	0.0095	0.011	0.0026	0.0082	0.0131	0.018	Q7QE03_ANOGA AGAP010720-PA Reference proteome	11.2823	6.45458	9.0287	6.98717	15.1883
AGAP009072	0.103862	Essential	Non-essential	0	4	1	Non-essential	0.2187	0.0018	0.0228	0.0016	0.9678	0.0007	0.0001	0.0025	0	0.0002	0.0025	Q7PW69_ANOGA NADH dehydrogenase [ubiquinone] iron-sulfur protein 6, mitochondrial FUNCTION: Accessory subunit of the mitochondrial membrane respiratory chain NADH dehydrogenase (Complex I), that is believed not to be involved in catalysis. Complex I functions in the transfer of electrons from NADH to the respiratory chain. The immediate electron acceptor for the enzyme is believed to be ubiquinon…	335.411	134.584	311.559	216.062	449.335
AGAP003311	0.103839	Essential	Non-essential	1	3	1	Non-essential	0.0527	0.1794	0.6778	0.012	0.0288	0.0169	0.0022	0.0549	0.005	0.0104	0.0125	Q7PKA2_ANOGA AGAP003311-PA Reference proteome	16.0295	5.41354	15.6521	11.8711	19.3033
AGAP012247	0.103713	Essential	Essential	1	5	1	Non-essential	0.2567	0.0008	0.0191	0.0182	0.081	0.0008	0.0015	0.8668	0.0001	0.0067	0.0049	Q7Q038_ANOGA O-phosphoserine phosphohydrolase (EC 3.1.3.3) (Phosphoserine phosphatase) (Fragment) Amino-acid biosynthesis;Reference proteome;Serine biosynthesis	247.834	293.275	101.907	42.3599	447.446
AGAP002231	0.103629	Essential	Essential	10	14	1	Non-essential	0.0939	0.9027	0.0938	0.0001	0.0001	0.0032	0	0	0	0	0.0001	Q7QK98_ANOGA Histone acetyltransferase (EC 2.3.1.48) Acetylation;Metal-binding;Reference proteome;Transferase;Zinc;Zinc-finger	NA	NA	NA	NA	NA
AGAP010678	0.103597	Essential	Essential	1	1	1	Non-essential	0.0635	0.9207	0.0735	0.0002	0.0006	0.0042	0.0001	0	0.0002	0.0002	0.0003	Q5TUK8_ANOGA AGAP010678-PA (Fragment) Reference proteome	17.7944	13.9549	11.3533	8.5926	22.1853
AGAP012261	0.103573	Essential	Essential	2	1	1	Non-essential	0.0125	0.0022	0.8045	0.003	0.0165	0.0007	0.0014	0.0442	0.0001	0.0106	0.1167	Q7PV85_ANOGA UDP-glucose 4-epimerase (EC 5.1.3.2) Carbohydrate metabolism;Isomerase;NAD;Reference proteome	215.974	181.811	121.624	94.0888	264.604
AGAP006965	0.103505	Essential	Essential	0	3	1	Non-essential	0.024	0.2019	0.7221	0.0038	0.0055	0.0163	0.0041	0.0015	0.0066	0.011	0.0272	Q7QIN4_ANOGA AGAP006965-PA (Protein TRS85-like protein) Reference proteome	12.0855	2.89313	11.5918	9.53935	14.5361
AGAP009810	0.103288	Essential	Non-essential	1	15	1	Non-essential	0.0071	0.0732	0.8716	0.003	0.0028	0.0038	0.0031	0.0074	0.0004	0.0074	0.0273	Q7Q1F8_ANOGA Peptidyl-prolyl cis-trans isomerase E (PPIase E) (EC 5.2.1.8) FUNCTION: Catalyzes the cis-trans isomerization of proline imidic peptide bonds in proteins. {ECO:0000256|PIRNR:PIRNR001475}. Isomerase;RNA-binding;Reference proteome;Rotamase	14.931	6.65639	12.4035	10.5219	18.841
AGAP010790	0.103266	Non-essential	Essential	7	6	0.825067	Non-essential	0.0266	0.0757	0.7988	0.0001	0.0014	0.02	0.0105	0.0002	0.0341	0.0544	0.0047	Q7PMJ6_ANOGA AGAP010790-PA (Fragment) ATP-binding;Cell projection;Cilium;Coiled coil;Cytoplasm;Cytoskeleton;Dynein;Microtubule;Motor protein;Nucleotide-binding;Reference proteome	0.116209	0.137342	0.028649	0.008064	0.264924
AGAP009444	0.103104	Essential	Essential	9	35	1	Non-essential	0.0403	0.9941	0.0057	0	0	0	0	0	0	0.0001	0	Q7QKG5_ANOGA AGAP009444-PA (Chromobox protein 5) Reference proteome	177.443	136.306	130.05	92.9857	171.369
AGAP005947	0.10294	Essential	Non-essential	5	0	0	Essential	0.1688	0.091	0.3712	0.0049	0.5038	0.0062	0.001	0.001	0.0016	0.0004	0.0189	RS13_ANOGA 40S ribosomal protein S13 Reference proteome;Ribonucleoprotein;Ribosomal protein	3168.26	992.102	3339.03	2441.82	3682.95
AGAP008084	0.102796	Essential	Non-essential	4	8	1	Non-essential	0.1472	0.2014	0.3741	0.0044	0.2784	0.003	0.0021	0.0806	0.001	0.0013	0.0537	Q7PN67_ANOGA AGAP008084-PA (Fragment) DNA-binding;Nucleus;Reference proteome;Transcription	27.018	9.74515	23.6192	21.3973	29.0208
AGAP005927	0.102781	Essential	Non-essential	1	4	1	Non-essential	0.5936	0.0002	0.0002	0.0002	0.9988	0.0001	0	0.0005	0	0	0.0001	Q7PNT5_ANOGA Ribosomal protein Reference proteome;Ribonucleoprotein;Ribosomal protein	47.0001	10.8826	50.0638	39.7831	54.5237
AGAP010420	0.102388	Essential	Essential	6	13	1	Non-essential	0.0622	0.0873	0.7057	0.0025	0.003	0.0751	0.0207	0.002	0.0096	0.0305	0.0635	Q7PRG1_ANOGA Valyl-tRNA synthetase (EC 6.1.1.9) (Fragment) ATP-binding;Aminoacyl-tRNA synthetase;Coiled coil;Ligase;Nucleotide-binding;Protein biosynthesis;Reference proteome	40.5721	19.8978	35.6597	28.8502	48.7346
AGAP000495	0.102037	Essential	Non-essential	5	1	0.0639263	Non-essential	0.282	0.3263	0.1852	0.0012	0.4692	0.0058	0.0011	0.0002	0.0067	0.001	0.0034	Q7QFI1_ANOGA AGAP000495-PA (SUMO-conjugating enzyme UBC9) Reference proteome	7.22868	9.25356	4.97867	0.761317	7.85102
AGAP005467	0.101655	Essential	Non-essential	1	4	1	Non-essential	0.0072	0.0439	0.9272	0.0001	0.0003	0.0115	0.0005	0.0006	0.007	0.0071	0.002	Q5TRN4_ANOGA AGAP005467-PA (AGAP005467-PB) (Vigilin) Coiled coil;Reference proteome	34.2882	25.5878	NA	NA	NA
AGAP002330	0.101644	Essential	Non-essential	5	1	0.0639263	Non-essential	0.0531	0.1516	0.4954	0.0051	0.3015	0.0031	0.0044	0.0063	0.0013	0.0025	0.0288	Q7QBV7_ANOGA 60S ribosome subunit biogenesis protein NIP7 homolog FUNCTION: Required for proper 34S pre-rRNA processing and 60S ribosome subunit assembly. {ECO:0000256|ARBA:ARBA00004087, ECO:0000256|PIRNR:PIRNR017190}. Nucleus;RNA-binding;Reference proteome;Ribosome biogenesis	99.2181	49.6447	93.3855	63.4498	123.198
AGAP005729	0.101246	Essential	Essential	11	20	1	Non-essential	0.0508	0.7874	0.1921	0.0008	0.0017	0.0062	0.0015	0.0003	0.0022	0.0016	0.0062	Q7Q6Q3_ANOGA AGAP005729-PA ATP-binding;Kinase;Nucleotide-binding;Reference proteome;Serine/threonine-protein kinase;Transferase	20.3399	11.5932	16.1838	11.0722	26.9813
AGAP004768	0.100943	Essential	Non-essential	5	1	0.0639263	Non-essential	0.022	0.7617	0.2149	0.0001	0.0004	0.0009	0.0012	0.0013	0.0019	0.0171	0.0004	Q7PMW1_ANOGA AGAP004768-PA (AGAP004768-PB) (Periodic tryptophan protein 1) Reference proteome;Repeat;WD repeat	NA	NA	NA	NA	NA
AGAP001584	0.100938	Essential	Non-essential	1	0	0	Essential	0.0075	0.8934	0.1065	0	0.0001	0	0	0	0	0	0	RU1C_ANOGA U1 small nuclear ribonucleoprotein C (U1 snRNP C) (U1-C) (U1C) FUNCTION: Component of the spliceosomal U1 snRNP, which is essential for recognition of the pre-mRNA 5' splice-site and the subsequent assembly of the spliceosome. U1-C is directly involved in initial 5' splice-site recognition for both constitutive and regulated alternative splicing. The interaction with the 5' splice-site…	58.3736	11.8137	56.5871	49.0174	63.7338
AGAP009510	0.100828	Essential	Essential	2	2	1	Non-essential	0.1404	0.0013	0.2134	0.0017	0.0733	0.0011	0.0018	0.0215	0.0001	0.003	0.6829	Q7PSB4_ANOGA Malate dehydrogenase (EC 1.1.1.37) (Fragment) NAD;Oxidoreductase;Reference proteome;Tricarboxylic acid cycle	424.112	234.348	352.418	241.195	533.923
AGAP003768	0.100746	Essential	Non-essential	5	0	0	Essential	0.0226	0.9095	0.0814	0.0003	0.0017	0.0058	0.0001	0.0002	0.0002	0.0003	0.0006	Q7QFZ1_ANOGA 40S ribosomal protein S2 Reference proteome;Ribonucleoprotein;Ribosomal protein	1.56138	1.28941	1.0752	0.821137	1.46493
AGAP012407	0.100735	Essential	Essential	5	17	1	Non-essential	0.0085	0.0001	0.0041	0.0905	0.001	0.0001	0.8566	0.0003	0.0002	0.0472	0	Q5TMX9_ANOGA Protein disulfide-isomerase (EC 5.3.4.1) (Fragment) Endoplasmic reticulum;Isomerase;Redox-active center;Reference proteome;Repeat;Signal	952.08	788.737	618.778	466.821	984.244
AGAP009077	0.100702	Essential	Essential	2	3	1	Non-essential	0.5096	0.008	0.0392	0.0004	0.9495	0	0	0.0006	0	0	0.0022	Q7PW63_ANOGA 28S ribosomal protein S14, mitochondrial (AGAP009077-PA) Reference proteome;Ribonucleoprotein;Ribosomal protein	107.524	32.4163	101.229	86.4607	126.955
AGAP011113	0.100464	Non-essential	Essential	5	12	1	Non-essential	0.9929	0.0002	0	0.0016	0.0021	0.7862	0.1517	0.0001	0.0499	0.0078	0.0004	Q7QHB3_ANOGA KQT-like 1 (Potassium voltage-gated channel subfamily KQT member 1) (Voltage-gated potassium channel subunit Kv7.1) (Fragment) Cytoplasmic vesicle;Endoplasmic reticulum;Ion channel;Ion transport;Membrane;Potassium;Potassium channel;Potassium transport;Reference proteome;Transmembrane;Transmembrane helix;Transport;Voltage-gated channel	0.718412	0.878533	0.2707	0.074763	1.22972
AGAP001685	0.100386	Essential	Non-essential	3	2	1	Non-essential	0.0976	0.1453	0.5581	0.0033	0.0248	0.0274	0.0528	0.0108	0.0759	0.082	0.0197	A0NGZ4_ANOGA Nuclear pore complex protein FUNCTION: Functions as a component of the nuclear pore complex (NPC). {ECO:0000256|RuleBase:RU365072}. Coiled coil;Membrane;Nuclear pore complex;Nucleus;Protein transport;Reference proteome;Translocation;Transport;mRNA transport	16.531	12.5699	10.8945	7.40229	19.4873
AGAP000139	0.100373	Essential	Essential	0	2	1	Non-essential	0.2445	0.0356	0.0831	0.001	0.784	0.0023	0.0002	0.0038	0.0002	0.0006	0.0892	Q7QET4_ANOGA Mitochondrial DNA polymerase catalytic subunit (EC 2.7.7.7) Reference proteome	7.07571	2.37184	6.74592	5.6942	8.87117
AGAP005033	0.100363	Essential	Essential	3	3	1	Non-essential	0.0535	0.888	0.1113	0	0	0.0002	0.0001	0	0.0003	0	0.0001	Q7Q9V2_ANOGA AGAP005033-PA (U3 small nucleolar RNA-associated protein 20) Reference proteome	16.6265	6.625	15.5076	12.1116	20.2559
AGAP011163	0.100303	Essential	Essential	0	4	1	Non-essential	0.0196	0.1382	0.7832	0.001	0.0029	0.0142	0.0039	0.0018	0.0079	0.0247	0.0222	Q7QHF1_ANOGA AGAP011163-PA Reference proteome;Repeat;WD repeat	0.380947	0.53555	0.049527	0.037829	0.761121
AGAP003796	0.10016	Essential	Non-essential	6	4	0.716094	Non-essential	0.2279	0.2317	0.2393	0.0265	0.4794	0.0029	0.004	0.0007	0.0013	0.0057	0.0085	Q7QFX2_ANOGA Cyclin-dependent kinases regulatory subunit FUNCTION: Binds to the catalytic subunit of the cyclin dependent kinases and is essential for their biological function. {ECO:0000256|RuleBase:RU311113}. Cell cycle;Cell division;Reference proteome	11.1925	10.9825	8.48922	4.19681	13.3268
AGAP012056	0.100028	Essential	Essential	5	8	1	Non-essential	0.064	0.3382	0.5611	0.0048	0.0597	0.0072	0.0023	0.0125	0.0016	0.0069	0.0056	A0NGL9_ANOGA AGAP012056-PA (Cofilin) Actin-binding;Reference proteome	717.858	290.32	761.118	524.713	872.941
AGAP009509	0.0996976	Non-essential	Essential	0	18	1	Non-essential	0.0081	0.1185	0.8676	0.0004	0.0005	0.0075	0.0004	0.0001	0.0008	0.0014	0.003	Q7QG53_ANOGA AGAP009509-PA Reference proteome	43.7769	31.2342	26.9652	19.4055	72.5849
AGAP007642	0.0996692	Essential	Non-essential	1	9	1	Non-essential	0.074	0.0009	0.2643	0.0006	0.0857	0.0009	0.0008	0.0353	0	0.0018	0.6096	Q5TX32_ANOGA ATP-dependent 6-phosphofructokinase (ATP-PFK) (Phosphofructokinase) (EC 2.7.1.11) (Phosphohexokinase) FUNCTION: Catalyzes the phosphorylation of D-fructose 6-phosphate to fructose 1,6-bisphosphate by ATP, the first committing step of glycolysis. {ECO:0000256|HAMAP-Rule:MF_03184}. ATP-binding;Allosteric enzyme;Cytoplasm;Glycolysis;Kinase;Magnesium;Metal-binding;Nucleotide-binding;Refe…	154.043	73.1444	134.257	94.325	218.619
AGAP005070	0.0995525	Non-essential	Non-essential	0	1	1	Non-essential	0.0463	0.9257	0.0731	0	0.0001	0.0006	0.0001	0	0.0002	0.0001	0.0001	Q7Q9S3_ANOGA AGAP005070-PA (Zinc finger CCHC domain-containing protein 8) Coiled coil;Reference proteome	11.9518	8.60266	8.11472	6.36953	14.0287
AGAP002019	0.0995487	Essential	Essential	3	9	1	Non-essential	0.0605	0.24	0.703	0.0035	0.0121	0.0157	0.0012	0.0088	0.0026	0.0085	0.0046	Q7PCU7_ANOGA AGAP002019-PA (AGAP012731-PA) (COMPASS component SWD3) Reference proteome;Repeat;WD repeat	14.5746	8.98444	11.5043	9.01273	15.4689
AGAP003548	0.0994692	Essential	Essential	0	4	1	Non-essential	0.0711	0.1119	0.6371	0.0015	0.0026	0.0214	0.0204	0.0006	0.1567	0.0433	0.0045	Q7QAT5_ANOGA MMS19 nucleotide excision repair protein FUNCTION: Key component of the cytosolic iron-sulfur protein assembly (CIA) complex, a multiprotein complex that mediates the incorporation of iron-sulfur cluster into apoproteins specifically involved in DNA metabolism and genomic integrity. In the CIA complex, MMS19 acts as an adapter between early-acting CIA components and a subset of cellu…	21.9392	7.39369	19.549	16.788	28.3106
AGAP003821	0.0994363	Essential	Essential	0	11	1	Non-essential	0.1324	0.6882	0.2828	0.0062	0.0005	0.0161	0.0004	0.0001	0.0008	0.0047	0.0004	Q7PS95_ANOGA Ubiquitinyl hydrolase 1 (EC 3.4.19.12) Cytoplasm;Cytoskeleton;Endocytosis;Hydrolase;Metal-binding;Protease;Reference proteome;Repeat;Thiol protease;Ubl conjugation pathway;Zinc;Zinc-finger	15.462	7.89804	12.0153	9.73354	18.0108
AGAP012174	0.0992677	Essential	Essential	0	4	1	Non-essential	0.152	0.4991	0.2427	0.004	0.2065	0.0129	0.0072	0.0048	0.0098	0.0049	0.0083	Q7Q000_ANOGA AGAP012174-PA (Fragment) Metal-binding;Reference proteome;Zinc;Zinc-finger	20.6099	11.0793	19.5148	11.7939	26.5455
AGAP009784	0.0992179	Essential	Essential	1	9	1	Non-essential	0.3767	0.161	0.2591	0.0053	0.1049	0.03	0.045	0.0255	0.0168	0.0131	0.3393	Q7Q1H7_ANOGA AGAP009784-PA (Fragment) Reference proteome	21.6178	25.9311	10.2363	3.87849	24.4133
AGAP006936	0.099175	Essential	Non-essential	2	3	1	Non-essential	0.96995	5e-05	0.00045	5e-05	0.8568	0.0003	0.00055	0.06155	0	0.0001	0.08025	A7URV6_ANOGA AGAP006936-PB (Mitochondrial cytochrome c1 heme protein) Heme;Iron;Membrane;Metal-binding;Mitochondrion;Mitochondrion inner membrane;Reference proteome;Transit peptide;Transmembrane;Transmembrane helix;Q7QIL1_ANOGA AGAP006936-PA (Mitochondrial cytochrome c1 heme protein) Heme;Iron;Membrane;Metal-binding;Mitochondrion;Mitochondrion inner membrane;Reference proteome;Transit peptide;Tra…	109.14	62.8423	92.4396	53.921	157.269
AGAP011166	0.0991704	Essential	Essential	9	35	1	Non-essential	0.0143	0.268	0.6241	0.0186	0.003	0.0186	0.0099	0.0048	0.0024	0.0219	0.0287	Q7PSR8_ANOGA Serine/threonine-protein phosphatase (EC 3.1.3.16) Hydrolase;Manganese;Reference proteome	200.899	60.5211	197.766	156.221	242.032
AGAP006365	0.0990859	Essential	Non-essential	3	1	1	Non-essential	0.0429	0.8456	0.1483	0.0001	0.0013	0.0004	0.0006	0.0012	0.0001	0.0003	0.0021	Q7Q5L6_ANOGA RNA-binding protein 8A FUNCTION: Core component of the splicing-dependent multiprotein exon junction complex (EJC) deposited at splice junctions on mRNAs. {ECO:0000256|RuleBase:RU361239}. Cytoplasm;Nucleus;RNA-binding;Reference proteome;Transport;mRNA processing;mRNA splicing;mRNA transport	65.367	23.321	61.8592	51.5742	71.9991
AGAP002223	0.0990542	Essential	Non-essential	11	23	1	Non-essential	0.107	0.6355	0.3265	0.0005	0.0014	0.0175	0.0033	0.0012	0.0052	0.003	0.0059	Q7QK93_ANOGA AGAP002223-PA (ATP-dependent RNA helicase DHX57) ATP-binding;Coiled coil;Metal-binding;Nucleotide-binding;Reference proteome;Zinc;Zinc-finger	16.5425	5.57606	15.8649	12.3962	19.4113
AGAP005423	0.0989668	Essential	Non-essential	26	14	1.64456e-10	Essential	0.0095	0.1092	0.8551	0.0006	0.0027	0.0058	0.0031	0.0022	0.0027	0.0065	0.012	Q7Q797_ANOGA Proteasome subunit alpha type FUNCTION: The proteasome is a multicatalytic proteinase complex which is characterized by its ability to cleave peptides with Arg, Phe, Tyr, Leu, and Glu adjacent to the leaving group at neutral or slightly basic pH. {ECO:0000256|RuleBase:RU000551}. Coiled coil;Cytoplasm;Nucleus;Proteasome;Reference proteome	157.741	46.2046	139.05	119.628	198.078
AGAP010071	0.0988932	Essential	Essential	0	3	1	Non-essential	0.2548	0.1564	0.3812	0.0294	0.0549	0.0692	0.0199	0.187	0.0062	0.0366	0.0593	Q7Q0Y5_ANOGA AGAP010071-PA (Fragment) Reference proteome	8.40435	4.70176	8.15875	3.92928	12.2515
AGAP012179	0.098813	Non-essential	Essential	0	11	1	Non-essential	0.0833	0.0488	0.2157	0.0341	0.0111	0.0178	0.1032	0.0129	0.0786	0.4764	0.0014	Q7Q003_ANOGA AGAP012179-PA (Fragment) Calcium;Reference proteome	15.3473	18.6724	8.41133	0.528023	22.5673
AGAP005197	0.0986951	Essential	Essential	2	4	1	Non-essential	0.1836	0.2703	0.262	0.0021	0.3351	0.0104	0.0109	0.007	0.0284	0.0562	0.0177	Q7Q9K0_ANOGA AGAP005197-PA (E2 ubiquitin-conjugating enzyme, bendless) ATP-binding;Nucleotide-binding;Reference proteome;Transferase;Ubl conjugation pathway	160.227	59.9558	145.139	112.465	198.439
AGAP007413	0.098599	Essential	Essential	0	3	1	Non-essential	0.2437	0.7994	0.1789	0.0003	0.0001	0.0182	0.0003	0.0007	0.0006	0.0006	0.001	Q5TWX3_ANOGA AGAP007413-PA Reference proteome	16.2902	22.7475	7.26046	4.15579	11.4977
AGAP012186	0.0985008	Essential	Essential	0	4	1	Non-essential	0.3411	0.0022	0.0101	0.0011	0.8113	0.001	0.0004	0.1681	0.0001	0.0003	0.0052	Q7Q008_ANOGA AGAP012186-PA Reference proteome	233.362	213.253	204.411	58.8543	317.767
AGAP001998	0.0983365	Essential	Non-essential	4	1	0.446125	Non-essential	0.3448	0.0001	0.0007	0	0.9991	0	0	0.0001	0	0	0.0001	Q7PUN4_ANOGA 28S ribosomal protein S10, mitochondrial (AGAP001998-PA) Mitochondrion;Reference proteome;Ribonucleoprotein;Ribosomal protein	68.6812	15.1172	67.8645	58.1347	80.88
AGAP009537	0.0980821	Essential	Essential	5	6	1	Non-essential	0.3219	0.0424	0.169	0.0481	0.7204	0.0068	0.0005	0.0063	0.0006	0.0016	0.0042	Q7PSA9_ANOGA AGAP009537-PA (Cytochrome c) FUNCTION: Electron carrier protein. The oxidized form of the cytochrome c heme group can accept an electron from the heme group of the cytochrome c1 subunit of cytochrome reductase. Cytochrome c then transfers this electron to the cytochrome oxidase complex, the final protein carrier in the mitochondrial electron-transport chain. {ECO:0000256|ARBA:ARBA000…	2702.32	2165.96	1924.31	840.667	3967.04
AGAP011849	0.0978813	Essential	Essential	7	2	0.010092	Non-essential	0.1204	0.2753	0.3515	0.0966	0.0247	0.0854	0.0145	0.0184	0.0252	0.089	0.0192	Q7PZD3_ANOGA AGAP011849-PA (Fragment) Cell cycle;Cell division;Coiled coil;Cytoplasm;Cytoskeleton;Microtubule;Mitosis;Reference proteome;Repeat;Transport;WD repeat	103.298	53.3	82.1586	64.2386	154.843
AGAP003332	0.0978657	Essential	Non-essential	4	7	1	Non-essential	0.0669	0.8685	0.1252	0.0003	0.0005	0.0048	0.0001	0	0.0003	0.0001	0.0001	A0NDW5_ANOGA AGAP003332-PA Reference proteome	9.74564	4.25768	8.36602	6.44787	12.0653
AGAP013266	0.0975919	Essential	Essential	2	14	1	Non-essential	0.5884	0.0864	0.1612	0.0088	0.0351	0.3884	0.0984	0.0259	0.0431	0.1442	0.0085	F5HKM0_ANOGA AGAP013266-PA ATP-binding;Nucleotide-binding;Reference proteome	22.4056	7.66501	23.99	15.576	27.3784
AGAP012377	0.0972339	Essential	Essential	0	1	1	Non-essential	0.8977	0.0037	0.0064	0.0002	0.0103	0.1334	0.472	0.0004	0.2781	0.0927	0.0028	Q7Q0B8_ANOGA AGAP012377-PA Reference proteome	11.9286	6.68887	9.70353	7.25872	14.094
AGAP011973	0.0971496	Essential	Non-essential	4	3	1	Non-essential	0.0073	0.1141	0.8449	0.002	0.0011	0.003	0.0014	0.0063	0.0011	0.0148	0.0112	Q7PZL8_ANOGA DNA-directed RNA polymerase III subunit RPC6 (RNA polymerase III subunit C6) FUNCTION: DNA-dependent RNA polymerase catalyzes the transcription of DNA into RNA using the four ribonucleoside triphosphates as substrates. Specific peripheric component of RNA polymerase III which synthesizes small RNAs, such as 5S rRNA and tRNAs. {ECO:0000256|PIRNR:PIRNR028763}. DNA-directed RNA polymera…	30.1507	12.8372	27.2537	22.4172	36.5329
AGAP010206	0.097103	Essential	Essential	0	3	1	Non-essential	0.0831	0.037	0.4707	0	0.0004	0.0147	0.0056	0.0002	0.3849	0.0865	0	Q5TNU2_ANOGA AGAP010206-PA (Protein bicaudal D homolog 2) Coiled coil;Reference proteome	40.5681	22.7786	32.8903	22.8384	48.4561
AGAP000336	0.0968215	Essential	Essential	4	8	1	Non-essential	0.4952	0.7667	0.1031	0.0005	0.0293	0.0118	0.0003	0.0829	0.001	0.0003	0.0041	A7USH9_ANOGA TATA box-binding protein-like 1 (TBP-like factor) DNA-binding;Reference proteome	23.2053	17.904	15.5444	11.3241	29.3714
AGAP005802	0.0967341	Essential	Non-essential	3	5	1	Non-essential	0.0024	0.3158	0.6804	0.0005	0.0011	0.0003	0	0	0	0	0.0018	RL8_ANOGA 60S ribosomal protein L8 Cytoplasm;RNA-binding;Reference proteome;Ribonucleoprotein;Ribosomal protein;rRNA-binding	4683.4	1319.12	4757.47	3825.42	5232.59
AGAP011997	0.0967114	Essential	Non-essential	7	5	0.366499	Non-essential	0.0075	0.0436	0.9088	0.0007	0.0025	0.0048	0.0006	0.0036	0.0015	0.0023	0.0316	NUBP1_ANOGA Cytosolic Fe-S cluster assembly factor NUBP1 homolog FUNCTION: Component of the cytosolic iron-sulfur (Fe/S) protein assembly (CIA) machinery. Required for maturation of extramitochondrial Fe-S proteins. The NUBP1-NUBP2 heterotetramer forms a Fe-S scaffold complex, mediating the de novo assembly of an Fe-S cluster and its transfer to target apoproteins. {ECO:0000255|HAMAP-Rule:MF_0303…	38.7905	7.98409	40.229	34.0576	43.8819
AGAP009511	0.0966235	Non-essential	Essential	3	6	1	Non-essential	0.0105	0.0689	0.9077	0.0002	0.0001	0.0135	0.0006	0.0001	0.0022	0.005	0.0017	Q7PSA4_ANOGA HECT-type E3 ubiquitin transferase (EC 2.3.2.26) (Fragment) Reference proteome;Transferase;Ubl conjugation pathway	58.2411	20.6504	60.5519	40.2946	78.0103
AGAP006684	0.096607	Essential	Non-essential	0	2	1	Non-essential	0.2292	0.0037	0.0186	0.0007	0.9717	0.0009	0.0007	0.0011	0.0008	0.0002	0.0017	Q7Q516_ANOGA 39S ribosomal protein L46, mitochondrial Acetylation;Coiled coil;Mitochondrion;Reference proteome;Ribonucleoprotein;Ribosomal protein;Signal;Transit peptide	53.6615	15.2871	54.801	44.5914	65.8498
AGAP008007	0.0965117	Non-essential	Essential	15	17	0.0125942	Non-essential	0.3011	0.0926	0.2437	0.0011	0.576	0.0038	0.0251	0.0122	0.0163	0.0045	0.0247	Q7PNC6_ANOGA AGAP008007-PA (Fragment) Coiled coil;Reference proteome;Ubl conjugation	77.4455	33.5782	67.1483	55.6659	100.852
AGAP002525	0.0964469	Essential	Non-essential	2	5	1	Non-essential	0.0426	0.1604	0.7647	0.0038	0.0056	0.02	0.0012	0.005	0.0008	0.002	0.0364	Q7QCA3_ANOGA Eukaryotic translation initiation factor 2A (eIF-2A) FUNCTION: Functions in the early steps of protein synthesis of a small number of specific mRNAs. Acts by directing the binding of methionyl-tRNAi to 40S ribosomal subunits. In contrast to the eIF-2 complex, it binds methionyl-tRNAi to 40S subunits in a codon-dependent manner, whereas the eIF-2 complex binds methionyl-tRNAi to 40S s…	116.224	39.4822	108.525	88.3128	133.297
AGAP009740	0.0963909	Essential	Essential	2	7	1	Non-essential	0.0704	0.3408	0.5612	0.0023	0.0131	0.0281	0.0051	0.0033	0.0104	0.0052	0.0305	Q7PM72_ANOGA tRNA (guanine(26)-N(2))-dimethyltransferase (EC 2.1.1.216) (Fragment) Methyltransferase;RNA-binding;Reference proteome;S-adenosyl-L-methionine;Transferase;tRNA processing;tRNA-binding	23.2302	13.3626	19.4834	13.4878	31.27
AGAP012184	0.0962655	Essential	Non-essential	1	14	1	Non-essential	0.1545	0.0638	0.5213	0.0112	0.1255	0.0013	0.0003	0.267	0.0003	0.004	0.0051	Q7PVA5_ANOGA Peptidylprolyl isomerase (EC 5.2.1.8) Isomerase;Reference proteome;Rotamase	687.325	261.783	692.05	463.032	897.869
AGAP006353	0.0960747	Essential	Non-essential	0	10	1	Non-essential	0.0355	0.167	0.746	0.0026	0.0314	0.0057	0.0028	0.0156	0.0017	0.0079	0.0192	Q7Q5N0_ANOGA AGAP006353-PA (Histidine triad nucleotide binding protein 1) Reference proteome	218.471	75.8597	206.923	167.871	243.586
AGAP000306	0.0959413	Essential	Essential	14	67	1	Non-essential	0.067	0.2459	0.6451	0.001	0.0889	0.0077	0.0006	0.0027	0.0006	0.0007	0.0067	Q7QF50_ANOGA Histone H2A Chromosome;DNA-binding;Isopeptide bond;Nucleosome core;Nucleus;Phosphoprotein;Reference proteome	195.64	127.393	149.044	101.484	243.032
AGAP010514	0.0959392	Essential	Essential	1	6	1	Non-essential	0.3202	0.2251	0.3125	0.0194	0.0809	0.0718	0.0613	0.0209	0.0309	0.0294	0.1479	Q7PPS8_ANOGA AGAP010514-PA (Activator of 90 kDa heat shock protein ATPase) Reference proteome	85.3834	45.3282	68.2005	56.0795	92.4773
AGAP008063	0.0958673	Essential	Essential	2	3	1	Non-essential	0.1046	0.101	0.572	0.013	0.0209	0.0405	0.007	0.0379	0.0034	0.0072	0.1973	Q7Q3V5_ANOGA AGAP008063-PA (Fragment) Cytoplasm;Exosome;Reference proteome	20.9532	8.58317	18.7439	14.5353	25.23
AGAP013516	0.0956659	Non-essential	Essential	2	6	1	Non-essential	0.07765	0.4012	0.54395	0.0013	0.0121	0.00885	0.00175	0.009	0.0149	0.00665	0.00045	F5HKE0_ANOGA AGAP013516-PA Reference proteome;F5HKD9_ANOGA Mitogen-activated protein kinase kinase kinase 7 (EC 2.7.11.25) ATP-binding;Kinase;Nucleotide-binding;Reference proteome;Serine/threonine-protein kinase;Transferase	5.93882	2.57237	NA	NA	NA
AGAP007215	0.0956319	Essential	Non-essential	2	5	1	Non-essential	0.0072	0.0063	0.8651	0.0024	0.0175	0.0019	0.0019	0.0083	0.0002	0.0086	0.0879	Q7QJ25_ANOGA Phosphoacetylglucosamine mutase (PAGM) (EC 5.4.2.3) (Acetylglucosamine phosphomutase) (N-acetylglucosamine-phosphate mutase) FUNCTION: Catalyzes the conversion of GlcNAc-6-P into GlcNAc-1-P during the synthesis of uridine diphosphate/UDP-GlcNAc, a sugar nucleotide critical to multiple glycosylation pathways including protein N- and O-glycosylation. {ECO:0000256|PIRNR:PIRNR016408}. Ca…	31.2063	17.1845	25.3009	15.8047	44.2194
AGAP000890	0.095616	Essential	Non-essential	5	2	0.389307	Non-essential	0.3881	0.001	0.0087	0.0008	0.947	0.0003	0.002	0.0313	0.0001	0.0005	0.0083	Q7Q4S6_ANOGA 28S ribosomal protein S29, mitochondrial (AGAP000890-PA) Mitochondrion;Reference proteome;Ribonucleoprotein;Ribosomal protein;Transit peptide	48.5925	13.8788	45.1136	38.992	56.5544
AGAP009019	0.0956067	Essential	Non-essential	0	2	1	Non-essential	0.1068	0.0059	0.0572	0.0004	0.926	0.0003	0.0003	0.0006	0.0001	0.0001	0.0091	Q7PWC5_ANOGA ATP-dependent Clp protease proteolytic subunit (EC 3.4.21.92) Hydrolase;Protease;Reference proteome;Serine protease	74.0193	21.0515	75.8833	57.6902	86.7684
AGAP011744	0.0954069	Essential	Non-essential	4	2	1	Non-essential	0.0998	0.2401	0.5151	0.0074	0.0356	0.0159	0.0446	0.0166	0.0087	0.0127	0.1033	Q7PZ57_ANOGA Tryptophanyl-tRNA synthetase (EC 6.1.1.2) ATP-binding;Aminoacyl-tRNA synthetase;Ligase;Nucleotide-binding;Protein biosynthesis;Reference proteome	25.7537	7.64533	26.5592	19.5182	31.6615
AGAP012334	0.095361	Essential	Essential	9	28	1	Non-essential	0.0391	0.897	0.0265	0.0009	0.0747	0.0003	0.0002	0.0001	0.0002	0.0001	0	A0NGI9_ANOGA AGAP012334-PA (High mobility group protein D, isoform C) DNA-binding;Nucleus;Reference proteome	1980.57	1491.6	1561.38	882.386	2183.13
AGAP003910	0.0952637	Essential	Essential	25	55	0.192961	Non-essential	0.0156	0.8225	0.1772	0	0.0002	0.0001	0	0	0	0	0	Q7PD39_ANOGA Histone H3 Chromosome;DNA-binding;Nucleosome core;Nucleus;Reference proteome	NA	NA	NA	NA	NA
AGAP007503	0.0952418	Essential	Essential	2	8	1	Non-essential	0.1516	0.90535	0.04765	0	0.00015	0.044	0.00025	0.00135	0.00075	5e-05	0.00035	A7URB8_ANOGA AGAP007503-PA Isopeptide bond;Reference proteome;Ubl conjugation;Q7QJG3_ANOGA AGAP007503-PB Isopeptide bond;Reference proteome;Ubl conjugation	13.5663	3.58986	12.9106	10.5171	16.9533
AGAP007517	0.0951808	Essential	Essential	4	8	1	Non-essential	0.6551	0.5838	0.0972	0.0008	0.0546	0.048	0.0081	0.1238	0.0482	0.0215	0.0139	Q7PT18_ANOGA TATA box-binding protein-like 1 (TBP-like factor) DNA-binding;Reference proteome	22.2444	13.1037	17.9941	13.5608	27.9668
AGAP010755	0.095085	Essential	Non-essential	3	3	1	Non-essential	0.1104	0.1111	0.5793	0.0024	0.0128	0.0045	0.0727	0.0034	0.0186	0.1778	0.0173	Q7PMK3_ANOGA AGAP010755-PA (Protein mago nashi) Nucleus;Reference proteome	131.105	51.6566	120.806	97.916	161.032
AGAP005014	0.0938731	Essential	Non-essential	0	3	1	Non-essential	0.0293	0.2718	0.7071	0.0002	0.0002	0.0145	0.0006	0.0001	0.0031	0.0019	0.0006	Q7Q7U7_ANOGA AGAP005014-PA Coiled coil;Reference proteome;Repeat;TPR repeat	26.1228	23.7542	13.9297	10.4367	32.634
AGAP008081	0.0937787	Essential	Non-essential	0	1	1	Non-essential	0.1207	0.105	0.3936	0.0876	0.0247	0.0909	0.0656	0.0154	0.0355	0.1299	0.0518	Q7Q3X1_ANOGA AGAP008081-PA (Fragment) Reference proteome	NA	NA	NA	NA	NA
AGAP003156	0.0937666	Essential	Non-essential	8	2	0.0015886	Essential	0.2574	0.0462	0.131	0.0028	0.7214	0.0056	0.0048	0.0118	0.0011	0.0006	0.0747	Q7QBI9_ANOGA Isoleucyl-tRNA synthetase (EC 6.1.1.5) ATP-binding;Aminoacyl-tRNA synthetase;Ligase;Nucleotide-binding;Protein biosynthesis;Reference proteome	20.1258	7.68655	22.0842	12.8037	26.571
AGAP006092	0.0937235	Essential	Non-essential	2	1	1	Non-essential	0.063	0.1288	0.4449	0.0058	0.0071	0.0139	0.0054	0.0037	0.0008	0.0064	0.3833	Q7Q612_ANOGA WD repeat-containing protein 55 homolog Reference proteome;Repeat;WD repeat	36.9516	20.3183	29.522	23.4413	52.19
AGAP006946	0.0934874	Essential	Non-essential	0	5	1	Non-essential	0.0232	0.2436	0.7059	0.0005	0.0026	0.0022	0.0044	0.0019	0.0135	0.0248	0.0005	Q7QIM0_ANOGA Prefoldin subunit 4 FUNCTION: Binds specifically to cytosolic chaperonin (c-CPN) and transfers target proteins to it. Binds to nascent polypeptide chain and promotes folding in an environment in which there are many competing pathways for nonnative proteins. {ECO:0000256|PIRNR:PIRNR016477}. Chaperone;Coiled coil;Reference proteome	123.901	28.3557	124.117	106.89	143.555
AGAP002653	0.0934358	Essential	Non-essential	5	2	0.389307	Non-essential	0.0152	0.0311	0.6182	0.0588	0.0057	0.0048	0.0073	0.0522	0.0007	0.1022	0.1189	Q7QCJ1_ANOGA Phenylalanine--tRNA ligase (EC 6.1.1.20) ATP-binding;Aminoacyl-tRNA synthetase;Cytoplasm;Ligase;Nucleotide-binding;Protein biosynthesis;Reference proteome	99.1853	58.5747	84.7749	73.4994	94.4843
AGAP002340	0.0931455	Essential	Non-essential	5	0	0	Essential	0.016	0.3461	0.6326	0	0.0001	0.0074	0.0005	0	0.012	0.0011	0.0001	EIF3A_ANOGA Eukaryotic translation initiation factor 3 subunit A (eIF3a) (Eukaryotic translation initiation factor 3 subunit 10) FUNCTION: RNA-binding component of the eukaryotic translation initiation factor 3 (eIF-3) complex, which is involved in protein synthesis of a specialized repertoire of mRNAs and, together with other initiation factors, stimulates binding of mRNA and methionyl-tRNAi to …	184.373	45.9149	188.72	149.141	217.225
AGAP007063	0.093114	Essential	Non-essential	2	2	1	Non-essential	0.084	0.127	0.4853	0.0064	0.0326	0.0373	0.0274	0.0071	0.0254	0.1812	0.0702	Q7QIT4_ANOGA Origin recognition complex subunit 4 FUNCTION: Component of the origin recognition complex (ORC) that binds origins of replication. {ECO:0000256|PIRNR:PIRNR007858}. DNA replication;DNA-binding;Nucleus;Reference proteome	11.4187	15.8828	5.80002	1.96243	9.19106
AGAP002091	0.0930111	Essential	Non-essential	3	3	1	Non-essential	0.0275	0.0158	0.5366	0.0424	0.1251	0.0094	0.0026	0.0208	0.0002	0.009	0.2381	Q7PYT0_ANOGA Formylglycinamide ribonucleotide amidotransferase (EC 6.3.5.3) (Formylglycinamide ribotide amidotransferase) ATP-binding;Coiled coil;Glutamine amidotransferase;Ligase;Magnesium;Metal-binding;Nucleotide-binding;Purine biosynthesis;Reference proteome	139.327	231.275	67.994	8.28663	119.48
AGAP012003	0.0929618	Essential	Essential	1	1	1	Non-essential	0.1314	0.281	0.5098	0.0038	0.0189	0.0707	0.0144	0.0095	0.0086	0.0099	0.0734	Q7PV53_ANOGA tRNA pseudouridine(55) synthase (EC 5.4.99.25) Isomerase;Reference proteome;tRNA processing	12.3019	9.34198	9.28618	5.54765	14.5692
AGAP005402	0.0929169	Essential	Essential	0	5	1	Non-essential	0.2106	0.4163	0.2263	0.0067	0.3172	0.0124	0.0026	0.0013	0.0073	0.0082	0.0016	Q7Q7B3_ANOGA Coiled-coil domain-containing protein 58 Reference proteome	53.7653	22.1823	50.353	36.23	62.5312
AGAP010703	0.0929169	Essential	Essential	0	4	1	Non-essential	0.0976	0.1162	0.4854	0.0102	0.0258	0.0134	0.1137	0.0032	0.0336	0.0998	0.0987	Q7QE11_ANOGA Sister chromatid cohesion protein DCC1 DNA replication;Reference proteome	8.61825	11.2282	3.519	1.93875	8.81576
AGAP012143	0.0928316	Essential	Non-essential	2	2	1	Non-essential	0.2635	0.0001	0.0008	0	0.9989	0	0	0.0001	0	0	0.0001	Q7PZY3_ANOGA AGAP012143-PA (mTERF domain-containing protein, mitochondrial) Coiled coil;Reference proteome;Transit peptide	21.0433	9.47163	19.4728	13.9578	27.9866
AGAP012160	0.0927607	Essential	Essential	1	1	1	Non-essential	0.1774	0.1619	0.4991	0.0004	0.0062	0.0701	0.0325	0.002	0.0906	0.1312	0.006	Q7PZZ1_ANOGA AGAP012160-PA (Fragment) Reference proteome	4.07427	5.32411	1.74618	0.853217	4.44525
AGAP013011	0.0926328	Essential	Essential	1	3	1	Non-essential	0.3243	0.3064	0.367	0.0006	0.0174	0.0717	0.0039	0.0015	0.2224	0.0081	0.0009	F5HMW6_ANOGA A-kinase anchoring protein AKAP120 (AGAP013011-PA) Coiled coil;Reference proteome	4.50764	5.55855	2.49117	1.59721	3.59649
AGAP000171	0.0918024	Essential	Essential	6	10	1	Non-essential	0.0272	0.3815	0.5989	0.0002	0.0005	0.006	0.0017	0.0001	0.0052	0.0048	0.0012	Q7QEV6_ANOGA E3 ubiquitin-protein ligase (EC 2.3.2.27) FUNCTION: Ubiquitin ligase protein which is a component of the N-end rule pathway. Recognizes and binds to proteins bearing specific N-terminal residues that are destabilizing according to the N-end rule, leading to their ubiquitination and subsequent degradation. {ECO:0000256|RuleBase:RU366018}. Metal-binding;Reference proteome;Transferase;U…	32.8293	8.81803	33.2346	27.116	39.3116
AGAP010190	0.091159	Essential	Essential	0	5	1	Non-essential	0.0984	0.2032	0.5389	0.0101	0.0087	0.0462	0.0163	0.0212	0.0172	0.1006	0.0376	Q7Q0S2_ANOGA AGAP010190-PA (Fragment) Coiled coil;Reference proteome;WD repeat	NA	NA	NA	NA	NA
AGAP013449	0.0911358	Essential	Essential	1	5	1	Non-essential	0.3743	0.0122	0.068	0.0022	0.8273	0.0018	0.0062	0.0011	0.0023	0.0022	0.0767	F5HJV7_ANOGA AGAP013449-PA (Rhythmically expressed gene 2 protein) Reference proteome	61.3247	47.834	38.2628	24.0574	79.5232
AGAP008634	0.0911071	Essential	Non-essential	0	2	1	Non-essential	0.0749	0.9001	0.096	0	0.0001	0.0017	0.0005	0.0001	0.0012	0.0002	0.0001	Q7PPM8_ANOGA AGAP008634-PA (Fragment) Coiled coil;Metal-binding;Reference proteome;Zinc;Zinc-finger	70.5998	34.162	55.6054	45.8737	93.5993
AGAP004091	0.0910225	Essential	Non-essential	4	1	0.446125	Non-essential	0.3612	0.0029	0.0032	0.0002	0.9145	0.0002	0.0001	0.0775	0	0.0001	0.0014	Q7QBB8_ANOGA 28S ribosomal protein S5, mitochondrial (AGAP004091-PA) Reference proteome;Ribonucleoprotein;Ribosomal protein	56.8695	19.9012	55.8539	44.1487	65.9795
AGAP002015	0.0909605	Non-essential	Non-essential	7	6	0.825067	Non-essential	0.027	0.1193	0.81645	0.0001	0.0015	0.0159	0.00445	0.0008	0.0196	0.0198	0.00225	Q7PL01_ANOGA AGAP002015-PA (Dynein heavy chain 1, cytosolic) ATP-binding;Coiled coil;Cytoplasm;Cytoskeleton;Dynein;Microtubule;Motor protein;Nucleotide-binding;Reference proteome;F5HM87_ANOGA AGAP002015-PB (Dynein heavy chain 1, cytosolic) ATP-binding;Coiled coil;Cytoplasm;Cytoskeleton;Dynein;Microtubule;Motor protein;Nucleotide-binding;Reference proteome	0.469347	0.164045	NA	NA	NA
AGAP010671	0.0909422	Non-essential	Essential	2	2	1	Non-essential	0.2508	0.0612	0.0836	0.119	0.3674	0.0472	0.0529	0.0658	0.0154	0.0574	0.13	Q7QE38_ANOGA Actin-related protein 8 (Fragment) FUNCTION: Plays an important role in the functional organization of mitotic chromosomes. Exhibits low basal ATPase activity, and unable to polymerize. {ECO:0000256|RuleBase:RU364121}.; FUNCTION: Proposed core component of the chromatin remodeling INO80 complex which is involved in transcriptional regulation, DNA replication and probably DNA repair. …	5.82835	3.81143	4.22513	3.35231	7.2111
AGAP012199	0.0908884	Essential	Essential	14	54	1	Non-essential	0.0116	0.5679	0.4271	0.0002	0.0039	0.0002	0.0001	0	0.0001	0	0.0006	H2B_ANOGA Histone H2B FUNCTION: Core component of nucleosome. Nucleosomes wrap and compact DNA into chromatin, limiting DNA accessibility to the cellular machineries which require DNA as a template. Histones thereby play a central role in transcription regulation, DNA repair, DNA replication and chromosomal stability. DNA accessibility is regulated via a complex set of post-translational modifica…	75.2605	113.279	20.1338	7.58876	80.7862
AGAP007342	0.0906805	Non-essential	Essential	1	11	1	Non-essential	0.0835	0.4905	0.4968	0.0001	0.0001	0.0114	0.0001	0	0.0005	0.0001	0.0003	Q7PT90_ANOGA AGAP007342-PA ATP-binding;Nucleotide-binding;Reference proteome	27.2233	12.2996	NA	NA	NA
AGAP007002	0.090522	Essential	Essential	3	1	1	Non-essential	0.0199	0.6444	0.3464	0.0001	0.0016	0.0012	0.0018	0.0003	0.002	0.0015	0.0007	Q7QIP9_ANOGA General transcription factor IIF subunit 2 (EC 3.6.4.12) (Transcription initiation factor IIF subunit beta) FUNCTION: TFIIF is a general transcription initiation factor that binds to RNA polymerase II and helps to recruit it to the initiation complex in collaboration with TFIIB. It promotes transcription elongation. This subunit shows ATP-dependent DNA-helicase activity. {ECO:0000256…	48.5184	22.2808	42.7425	32.6098	56.6896
AGAP005615	0.0904628	Essential	Non-essential	1	2	1	Non-essential	0.2399	0.0457	0.0498	0.0001	0.9022	0.0002	0.0004	0.0004	0.0003	0.0001	0.0009	Q7Q6X7_ANOGA 28S ribosomal protein S15, mitochondrial Coiled coil;Reference proteome;Ribonucleoprotein;Ribosomal protein	57.105	16.9671	55.3734	48.3682	68.3668
AGAP009512	0.0901518	Essential	Essential	0	3	1	Non-essential	0.1362	0.813	0.1354	0.0008	0.0015	0.0402	0.0016	0.0017	0.0019	0.0023	0.0015	Q7QG54_ANOGA AGAP009512-PA (Fragment) Metal-binding;Reference proteome;Zinc;Zinc-finger	39.5542	40.3691	26.1837	13.1092	36.5523
AGAP010895	0.0901468	Non-essential	Essential	11	29	1	Non-essential	0.0134	0.0805	0.8742	0	0.0001	0.0084	0.0017	0.0002	0.0228	0.0121	0.0001	Q7PSH4_ANOGA Spectrin beta chain Actin capping;Actin-binding;Coiled coil;Cytoplasm;Cytoskeleton;Reference proteome;Repeat	104.559	37.2163	112.414	67.4033	128.94
AGAP000978	0.0899328	Essential	Non-essential	3	0	0	Essential	0.2956	0.0481	0.2357	0.0107	0.274	0.0131	0.017	0.0563	0.0012	0.0044	0.3396	Q7PSW9_ANOGA AGAP000978-PA (Origin recognition complex subunit 5) DNA replication;Nucleus;Reference proteome	15.6175	14.9885	9.99714	6.21579	17.4369
AGAP000403	0.0898111	Essential	Non-essential	3	5	1	Non-essential	0.0863	0.7206	0.254	0.0003	0.0008	0.0218	0.0002	0	0.0011	0.0011	0.0001	A7USH0_ANOGA AGAP000403-PA RNA-binding;Reference proteome	97.4831	64.0486	62.9566	54.8458	135.993
AGAP008131	0.0896451	Essential	Non-essential	3	1	1	Non-essential	0.8864	0.0002	0.0001	0	0.0047	0.1589	0.3743	0	0.304	0.1568	0.0009	Q7Q406_ANOGA GlcNAc-1-P transferase (EC 2.7.8.15) (N-acetylglucosamine-1-phosphate transferase) (UDP-N-acetylglucosamine--dolichyl-phosphate N-acetylglucosaminephosphotransferase) FUNCTION: Catalyzes the initial step of dolichol-linked oligosaccharide biosynthesis in N-linked protein glycosylation pathway: transfers GlcNAc-1-P from UDP-GlcNAc onto the carrier lipid dolichyl phosphate (P-dolichol)…	28.3813	19.94	22.1486	12.9898	32.2942
AGAP006065	0.0896179	Essential	Non-essential	5	2	0.389307	Non-essential	0.0236	0.2014	0.7141	0.001	0.0059	0.0071	0.0117	0.0021	0.0077	0.0243	0.0247	Q7Q633_ANOGA DNA primase (EC 2.7.7.-) DNA replication;DNA-directed RNA polymerase;Metal-binding;Nucleotidyltransferase;Primosome;Reference proteome;Transcription;Transferase	15.8657	17.9907	10.2244	4.19855	16.3864
AGAP006445	0.0894173	Essential	Non-essential	4	1	0.446125	Non-essential	0.0318	0.0981	0.5286	0.0056	0.0075	0.0048	0.0229	0.0039	0.0329	0.2858	0.0099	Q7Q5G8_ANOGA COP9 signalosome complex subunit 3 Nucleus;Reference proteome	36.1896	19.4431	27.8753	22.0131	47.2986
AGAP012413	0.0893986	Essential	Essential	11	36	1	Non-essential	0.0954	0.1907	0.4227	0.0058	0.0098	0.0363	0.0445	0.0029	0.1044	0.1788	0.0041	Q7Q0E8_ANOGA AGAP012413-PA (Fragment) Cyclin;Reference proteome	196.427	219.069	141.722	43.7779	210.513
AGAP011444	0.0893412	Essential	Non-essential	4	2	1	Non-essential	0.2069	0.0935	0.5152	0.03	0.1699	0.0056	0.0032	0.1481	0.0008	0.0218	0.0119	Q7Q320_ANOGA Proteasome subunit beta (EC 3.4.25.1) Cytoplasm;Hydrolase;Nucleus;Protease;Proteasome;Reference proteome;Threonine protease	122.809	35.334	122.969	87.8112	155.326
AGAP011967	0.0891573	Essential	Essential	0	4	1	Non-essential	0.0473	0.6742	0.3103	0.0002	0.0015	0.0054	0.0023	0.0006	0.0029	0.0012	0.0015	Q7PZL1_ANOGA AGAP011967-PA (IQ motif containing with AAA domain 1-like) (Fragment) Coiled coil;Reference proteome	NA	NA	NA	NA	NA
AGAP001878	0.088984	Essential	Non-essential	1	5	1	Non-essential	0.0449	0.2085	0.559	0.0128	0.0362	0.013	0.0135	0.0682	0.0085	0.0563	0.024	Q7PYD0_ANOGA AGAP001878-PA (Peptide alpha-N-acetyltransferase) Reference proteome	41.7089	15.9655	40.3659	29.0814	50.2018
AGAP008090	0.088659	Essential	Non-essential	4	1	0.446125	Non-essential	0.0505	0.1249	0.7661	0.0002	0.0026	0.0156	0.0136	0.0001	0.0441	0.0282	0.0047	Q7Q3X7_ANOGA AGAP008090-PA (Fragment) Nucleus;Reference proteome;Transport	14.7488	12.4803	8.83103	6.98595	15.7129
AGAP013427	0.0886361	Essential	Essential	3	18	1	Non-essential	0.0051	0.0002	0.0037	0.5616	0.0012	0.0009	0.1407	0.0002	0.0003	0.2913	0.0001	F5HM77_ANOGA AGAP013427-PA Reference proteome;Signal	NA	NA	NA	NA	NA
AGAP003923	0.0886244	Essential	Essential	6	27	1	Non-essential	0.0328	0.5972	0.3857	0.0004	0.0006	0.011	0.0005	0.0001	0.002	0.0012	0.0014	CARM1_ANOGA Histone-arginine methyltransferase CARMER (EC 2.1.1.319) (Coactivator-associated arginine methyltransferase 1) (AgCARM1) FUNCTION: Methylates (mono- and asymmetric dimethylation) the guanidino nitrogens of arginyl residues in proteins. May methylate histone H3 at 'Arg-17' and activate transcription via chromatin remodeling. {ECO:0000269|PubMed:19472346}. Chromatin regulator;Cytoplasm;…	28.1871	34.2826	13.8273	6.97408	26.6286
AGAP009197	0.0885397	Essential	Essential	2	41	1	Non-essential	0.053	0.0357	0.6815	0.0016	0.1205	0.0071	0.0042	0.0166	0.001	0.0059	0.126	Q8WQJ9_ANOGA AGAP009197-PA (Glutathione S-transferase E3) (Glutathione S-transferase epsilon class 3) Reference proteome;Transferase	108.758	81.7947	92.8626	28.5952	152.831
AGAP000462	0.0885348	Essential	Non-essential	1	43	1	Non-essential	0.07	0.151	0.473	0.1503	0.0841	0.0154	0.0049	0.0522	0.0028	0.0376	0.0287	Q7PS16_ANOGA Peptidyl-prolyl cis-trans isomerase (PPIase) (EC 5.2.1.8) FUNCTION: PPIases accelerate the folding of proteins. It catalyzes the cis-trans isomerization of proline imidic peptide bonds in oligopeptides. {ECO:0000256|ARBA:ARBA00002388, ECO:0000256|RuleBase:RU363019}. Isomerase;Reference proteome;Rotamase	NA	NA	NA	NA	NA
AGAP010396	0.0884483	Non-essential	Essential	6	14	1	Non-essential	0.0126	0.218	0.7667	0.0001	0.0002	0.0064	0.0005	0.0001	0.0055	0.0019	0.0006	Q7QDS6_ANOGA Kinesin-like protein (Fragment) ATP-binding;Coiled coil;Microtubule;Motor protein;Nucleotide-binding;Reference proteome	16.8449	11.415	11.5816	8.5452	25.0074
AGAP005973	0.0882047	Essential	Non-essential	0	13	1	Non-essential	0.0172	0.2109	0.7409	0.001	0.0013	0.0079	0.0046	0.0008	0.0071	0.0187	0.0068	Q7Q689_ANOGA Methyltransferase-like protein (EC 2.1.1.-) Methyltransferase;Reference proteome;Transferase	36.1593	9.09266	34.5026	30.5263	42.559
AGAP013291	0.0881173	Non-essential	Essential	4	3	1	Non-essential	0.0707	0.3025	0.5307	0.0013	0.0904	0.0043	0.0111	0.0011	0.0399	0.0162	0.0025	F5HIY1_ANOGA Trafficking protein particle complex subunit FUNCTION: May play a role in vesicular transport from endoplasmic reticulum to Golgi. {ECO:0000256|PIRNR:PIRNR018293}. ER-Golgi transport;Golgi apparatus;Reference proteome;Transport	30.0958	6.46933	32.0358	27.2734	34.1827
AGAP009334	0.0876822	Essential	Essential	5	1	0.0639263	Non-essential	0.5906	0	0	0.0001	0.0006	0.21	0.0488	0	0.1435	0.597	0	Q7PSE8_ANOGA AGAP009334-PA (Fragment) Ion transport;Membrane;Reference proteome;Transmembrane;Transmembrane helix;Transport	236.169	109.545	180.836	154.051	332.399
AGAP002759	0.0876018	Essential	Non-essential	20	3	2.18963e-12	Essential	0.0123	0.0922	0.833	0.001	0.0045	0.0073	0.0012	0.018	0.0012	0.004	0.0376	Q7QCQ5_ANOGA T-complex protein 1 subunit gamma ATP-binding;Chaperone;Coiled coil;Nucleotide-binding;Reference proteome	170.014	78.9793	139.66	111.837	225.168
AGAP006942	0.0875753	Essential	Non-essential	0	5	1	Non-essential	0.0258	0.3956	0.5286	0.0003	0.0018	0.0016	0.006	0.0025	0.0148	0.0478	0.001	Q7QIL6_ANOGA AGAP006942-PA (Importin-4) Cytoplasm;Nucleus;Protein transport;Reference proteome;Transport	44.1896	23.1777	37.942	26.6932	62.7685
AGAP012366	0.0875072	Essential	Essential	1	20	1	Non-essential	0.2547	0.3589	0.3043	0.0014	0.1277	0.0561	0.018	0.0056	0.0844	0.0126	0.0308	Q5TN87_ANOGA AGAP012366-PA (Fragment) Reference proteome;Ubl conjugation pathway	19.9239	10.7959	16.375	12.5839	23.1952
AGAP003599	0.0874575	Essential	Non-essential	1	4	1	Non-essential	0.2492	0.0004	0.0241	0.0011	0.8491	0.0003	0.0003	0.0904	0	0.0002	0.034	Q7QAP1_ANOGA ATP synthase subunit O, mitochondrial (Oligomycin sensitivity conferral protein) ATP synthesis;Coiled coil;Hydrogen ion transport;Ion transport;Membrane;Reference proteome;Transport	1099.91	594.522	998.692	549.02	1684.02
AGAP010929	0.0873963	Essential	Non-essential	8	30	1	Non-essential	0.0264	0.4369	0.5286	0.0011	0.0043	0.0012	0.0034	0.0033	0.003	0.0153	0.0029	Q7PSI4_ANOGA Tubulin beta chain FUNCTION: Tubulin is the major constituent of microtubules. It binds two moles of GTP, one at an exchangeable site on the beta chain and one at a non-exchangeable site on the alpha chain. {ECO:0000256|RuleBase:RU000352}. GTP-binding;Microtubule;Nucleotide-binding;Reference proteome	666.239	505.37	406.643	218.892	988.564
AGAP002518	0.0872705	Essential	Non-essential	1	3	1	Non-essential	0.2084	0.0004	0.0061	0.0001	0.9886	0.0001	0.0001	0.0016	0	0	0.003	Q7QC97_ANOGA Delta-1-pyrroline-5-carboxylate synthase [Includes: Glutamate 5-kinase (GK) (EC 2.7.2.11) (Gamma-glutamyl kinase); Gamma-glutamyl phosphate reductase (GPR) (EC 1.2.1.41) (Glutamate-5-semialdehyde dehydrogenase) (Glutamyl-gamma-semialdehyde dehydrogenase)] ATP-binding;Amino-acid biosynthesis;Kinase;Multifunctional enzyme;NADP;Nucleotide-binding;Oxidoreductase;Proline biosynthesis;Refe…	1065.52	1099.27	872.595	67.5722	1710.83
AGAP009996	0.0872505	Essential	Non-essential	1	17	1	Non-essential	0.1045	0.28	0.3726	0.0436	0.1019	0.0042	0.0111	0.1398	0.0021	0.0246	0.0201	Q7PMF7_ANOGA Peptidyl-prolyl cis-trans isomerase (PPIase) (EC 5.2.1.8) (Fragment) FUNCTION: PPIases accelerate the folding of proteins. It catalyzes the cis-trans isomerization of proline imidic peptide bonds in oligopeptides. {ECO:0000256|ARBA:ARBA00002388, ECO:0000256|RuleBase:RU363019}. Isomerase;Reference proteome;Rotamase	17.6136	11.9835	14.4972	7.49163	24.1466
AGAP012203	0.0871531	Non-essential	Non-essential	3	0	0	Essential	0.0353	0.0185	0.4938	0.0053	0.0177	0.0042	0.0028	0.0136	0.0003	0.0078	0.436	Q7PVB0_ANOGA AGAP012203-PA (Fragment) Hydrolase;Protease;Reference proteome;Serine protease	15.6146	5.8393	14.5186	10.493	19.4313
AGAP011232	0.0870414	Non-essential	Essential	0	6	1	Non-essential	0.0585	0.4191	0.306	0.0014	0.2539	0.004	0.001	0.0054	0.0022	0.001	0.0061	Q7QHL1_ANOGA AGAP011232-PA (Fragment) Reference proteome	6.75196	9.5404	2.71167	0.571158	6.66271
AGAP009688	0.0869778	Essential	Essential	7	127	1	Non-essential	0.9802	0.0012	0.0009	0.0014	0.0107	0.9084	0.0274	0.0002	0.0158	0.0321	0.0019	Q7Q1P7_ANOGA AGAP009688-PA (Fragment) Disulfide bond;Leucine-rich repeat;Reference proteome;Repeat;Signal	10.6054	7.47836	11.2546	2.58778	15.6701
AGAP008331	0.0869033	Non-essential	Essential	1	7	1	Non-essential	0.1175	0.3014	0.5812	0.0032	0.0193	0.0315	0.0024	0.001	0.0037	0.0018	0.0547	Q7Q4C4_ANOGA AGAP008331-PA (Fragment) Reference proteome;Repeat;WD repeat	6.43965	3.57209	6.58032	3.74281	7.54431
AGAP007892	0.0866519	Non-essential	Essential	7	4	0.140307	Non-essential	0.0504	0.3174	0.6566	0.0003	0.0002	0.0211	0.0004	0.0006	0.001	0.0007	0.0017	Q7PN32_ANOGA AGAP007892-PA (Fragment) Nucleus;Reference proteome	41.6755	29.0005	27.2775	24.6504	46.7344
AGAP010984	0.0865222	Essential	Essential	1	7	1	Non-essential	0.0537	0.1853	0.6361	0.002	0.0086	0.0101	0.019	0.002	0.0095	0.0073	0.1201	Q7QH12_ANOGA General transcription factor IIH subunit 4 FUNCTION: Component of the general transcription and DNA repair factor IIH (TFIIH) core complex which is involved in general and transcription-coupled nucleotide excision repair (NER) of damaged DNA. {ECO:0000256|RuleBase:RU364024}. DNA damage;DNA repair;Nucleus;Reference proteome;Transcription;Transcription regulation	13.5749	7.36271	10.6741	9.04751	16.8413
AGAP012097	0.0865143	Essential	Essential	1	13	1	Non-essential	0.9855	0	0.001	0.0002	0.8192	0.0006	0.0037	0.0621	0	0.0001	0.1131	Q5TN06_ANOGA AGAP012097-PA (Fragment) Membrane;Reference proteome;Transmembrane;Transport	95.3052	33.7028	100.412	72.6399	117.109
AGAP011274	0.0863729	Essential	Essential	3	4	1	Non-essential	0.0434	0.0618	0.5788	0.0136	0.0284	0.0078	0.0093	0.0061	0.0018	0.0139	0.2786	Q7QHN7_ANOGA GlcNAc-PI synthesis protein (Fragment) Reference proteome	15.9521	6.39363	14.087	12.6888	17.9652
AGAP002077	0.0861146	Essential	Non-essential	3	7	1	Non-essential	0.2022	0.0801	0.3213	0.0027	0.5227	0.0029	0.0083	0.0072	0.0029	0.0041	0.0478	Q7PYR6_ANOGA AGAP002077-PA (tRNA pseudouridine synthase 2) Reference proteome	10.0107	3.74862	9.3752	7.3988	11.8605
AGAP003131	0.0860524	Essential	Non-essential	0	3	1	Non-essential	0.1248	0.4558	0.3765	0.0146	0.0103	0.0718	0.0036	0.0032	0.0127	0.0077	0.0438	Q7QBK6_ANOGA Enhancer of mRNA-decapping protein 3 Cytoplasm;RNA-binding;Reference proteome	18.7072	12.0378	12.9501	10.1937	23.1143
AGAP012339	0.086	Essential	Essential	3	7	1	Non-essential	0.9849	0.0067	0.0072	0.0012	0.6676	0.0197	0.0515	0.2242	0.0088	0.0028	0.0104	Q7Q099_ANOGA AGAP012339-PA (Translocase of outer mitochondrial membrane 20 homolog) (Fragment) Membrane;Mitochondrion;Mitochondrion outer membrane;Reference proteome;Transmembrane;Transmembrane helix	251.871	89.5568	260.151	196.409	316.082
AGAP008303	0.0859475	Essential	Essential	8	9	1	Non-essential	0.0059	0.9994	0.0006	0	0	0	0	0	0	0	0	Q7Q499_ANOGA AGAP008303-PA (Splicing factor, arginine/serine-rich 7) Metal-binding;RNA-binding;Reference proteome;Zinc;Zinc-finger	103.659	73.0664	68.4372	55.8445	116.861
AGAP011180	0.0859086	Essential	Essential	1	12	1	Non-essential	0.1028	0.9476	0.0317	0.0028	0.0029	0.0078	0.0038	0.0005	0.0022	0.0004	0.0003	Q7QHG8_ANOGA AGAP011180-PA (Fragment) Reference proteome	22.2244	18.198	14.9303	10.5553	24.9206
AGAP005915	0.085853	Essential	Essential	0	2	1	Non-essential	0.1888	0.0307	0.3206	0.05	0.0336	0.0537	0.0878	0.0298	0.0073	0.1977	0.1889	Q7Q6D0_ANOGA AGAP005915-PA (WD repeat domain 16) Reference proteome;Repeat;WD repeat	0.778922	0.321962	0.767779	0.529439	0.943678
AGAP009632	0.0857933	Essential	Essential	11	6	0.00158166	Essential	0.137	0.0496	0.3953	0.0493	0.3073	0.0129	0.1006	0.019	0.0081	0.0232	0.0347	Q5TPC2_ANOGA Non-specific serine/threonine protein kinase (EC 2.7.11.1) ATP-binding;DNA damage;Kinase;Nucleotide-binding;Nucleus;Reference proteome;Transferase	4.35191	1.93366	3.82145	2.94537	5.48327
AGAP013212	0.0856953	Essential	Essential	4	2	1	Non-essential	0.4871	0.0202	0.193	0.0046	0.7331	0.0053	0.0068	0.0216	0.0018	0.0022	0.0115	F5HKG0_ANOGA AGAP013212-PA (Import inner membrane translocase subunit Tim16) Membrane;Mitochondrion;Mitochondrion inner membrane;Protein transport;Reference proteome;Translocation;Transport	155.187	70.1591	158.75	97.6427	204.551
AGAP000991	0.0856477	Essential	Non-essential	5	5	1	Non-essential	0.2746	0.0025	0.0048	0.0001	0.9884	0.0004	0	0.0022	0	0	0.0015	A7US27_ANOGA Seryl-tRNA synthetase (EC 6.1.1.11) ATP-binding;Aminoacyl-tRNA synthetase;Ligase;Nucleotide-binding;Reference proteome	21.3937	6.78741	21.1962	17.25	25.2214
AGAP005577	0.0855443	Essential	Non-essential	2	9	1	Non-essential	0.036	0.2862	0.6277	0.0051	0.0164	0.0084	0.0041	0.0085	0.0075	0.0144	0.0217	A7UTR7_ANOGA AGAP005577-PA (WD repeat, sterile alpha motif and U-box domain containing 1) Reference proteome;Repeat;WD repeat	14.8306	6.7145	13.4517	9.81686	18.4926
AGAP000397	0.085358	Essential	Non-essential	2	2	1	Non-essential	0.1943	0.9775	0.0192	0	0.0007	0.0009	0.0003	0.0003	0.0006	0.0001	0.0003	Q7QFB7_ANOGA AGAP000397-PA (Nucleolar protein 14) Coiled coil;Nucleus;Reference proteome;Ribosome biogenesis	31.2804	18.3733	23.9327	20.17	34.8949
AGAP005178	0.0853559	Essential	Non-essential	0	1	1	Non-essential	0.992	0.001	0.0032	0.0001	0.0704	0.006	0.8311	0.0008	0.0203	0.0014	0.0657	Q7Q9K9_ANOGA AGAP005178-PA Membrane;Reference proteome;Transmembrane;Transmembrane helix	11.1849	9.11666	8.23889	5.12624	14.4426
AGAP003030	0.0853354	Essential	Non-essential	4	6	1	Non-essential	0.2388	0.0037	0.0505	0.0036	0.9112	0.0007	0.0004	0.0037	0	0.0002	0.026	Q7QDA6_ANOGA Pyruvate dehydrogenase E1 component subunit alpha (EC 1.2.4.1) FUNCTION: The pyruvate dehydrogenase complex catalyzes the overall conversion of pyruvate to acetyl-CoA and CO(2). {ECO:0000256|RuleBase:RU361139}. Coiled coil;Oxidoreductase;Pyruvate;Reference proteome;Thiamine pyrophosphate;Transit peptide	130.437	74.0817	93.663	77.6671	190.571
AGAP011413	0.0852269	Essential	Essential	1	6	1	Non-essential	0.0301	0.2114	0.6164	0.0018	0.0007	0.0441	0.0052	0.0001	0.0185	0.1001	0.0016	Q7Q2Z8_ANOGA Poly(A)-specific ribonuclease (EC 3.1.13.4) Reference proteome;Transcription;Transcription regulation;Translation regulation	75.5314	30.6106	66.0994	55.3716	94.4105
AGAP008344	0.0846524	Essential	Essential	0	4	1	Non-essential	0.3853	0.1828	0.1952	0.0561	0.4617	0.0177	0.0075	0.044	0.0082	0.0134	0.0136	Q7PN95_ANOGA CAAT box DNA-binding protein subunit B (Nuclear transcription factor Y subunit B) (Nuclear transcription factor Y subunit beta) Reference proteome;Transcription;Transcription regulation	44.7636	22.0331	43.4648	26.0973	57.3531
AGAP004414	0.0845905	Essential	Non-essential	5	4	1	Non-essential	0.0841	0.5551	0.4337	0.0005	0.0026	0.0052	0.0002	0.0002	0.0011	0.0003	0.0011	Q7QA65_ANOGA AGAP004414-PA (Cleavage stimulation factor subunit 2) Nucleus;RNA-binding;Reference proteome	21.3022	10.868	17.1823	15.0181	23.4498
AGAP012046	0.084421	Essential	Essential	0	5	1	Non-essential	0.7808	0.0374	0.0283	0.0006	0.0762	0.4747	0.1179	0.0126	0.0251	0.1105	0.1168	Q7PZR8_ANOGA Solute carrier family 30 member 9 (Zinc transporter 9) (Fragment) Cytoplasm;Cytoplasmic vesicle;Endoplasmic reticulum;Ion transport;Membrane;Nucleus;Reference proteome;Transcription;Transcription regulation;Transmembrane;Transmembrane helix;Transport;Zinc;Zinc transport	20.0647	9.31715	19.8118	11.9576	28.8902
AGAP009255	0.084377	Non-essential	Essential	2	12	1	Non-essential	0.0262	0.3004	0.6521	0.0002	0.0033	0.0029	0.0029	0.0057	0.0131	0.0146	0.0048	Q7PVK3_ANOGA AGAP009255-PA (Sorting nexin-2) Coiled coil;Reference proteome	42.1588	20.0477	36.4701	28.744	58.5599
AGAP005080	0.0841775	Essential	Non-essential	2	2	1	Non-essential	0.0038	0.0103	0.939	0.0013	0.0035	0.0005	0.0003	0.0072	0	0.0045	0.0335	Q7Q9R5_ANOGA Ribulose-phosphate 3-epimerase (EC 5.1.3.1) Carbohydrate metabolism;Cobalt;Isomerase;Manganese;Metal-binding;Reference proteome;Zinc	64.1259	29.1244	57.7662	45.5414	71.7425
AGAP010770	0.0840271	Essential	Non-essential	1	4	1	Non-essential	0.0628	0.2089	0.5569	0.0014	0.1047	0.0081	0.0106	0.0167	0.0061	0.0596	0.027	Q7Q213_ANOGA Tubulin-folding cofactor E (Tubulin-specific chaperone E) Chaperone;Leucine-rich repeat;Reference proteome	36.095	15.4179	36.3644	21.2388	48.6467
AGAP007702	0.0839747	Essential	Non-essential	0	10	1	Non-essential	0.163	0.002	0.0361	0.0037	0.9462	0.0006	0.0003	0.007	0.0003	0.001	0.0028	Q5TX49_ANOGA AGAP007702-PA (Histidine triad nucleotide binding protein 1) Reference proteome	53.3532	14.7981	55.0567	47.3072	61.8696
AGAP011551	0.0838887	Essential	Essential	2	4	1	Non-essential	0.0801	0.5944	0.3845	0.0021	0.0015	0.0135	0.0004	0.0001	0.0015	0.0004	0.0017	Q7PSF7_ANOGA AGAP011551-PA ER-Golgi transport;Endoplasmic reticulum;Reference proteome;Transport;WD repeat	51.4711	22.0673	44.6825	35.2378	68.8197
AGAP009886	0.0837624	Non-essential	Non-essential	2	0	0	Essential	0.1182	0.8169	0.1785	0.0002	0.0005	0.0036	0	0	0.0001	0	0.0001	MED15_ANOGA Mediator of RNA polymerase II transcription subunit 15 (Mediator complex subunit 15) FUNCTION: Component of the Mediator complex, a coactivator involved in the regulated transcription of nearly all RNA polymerase II-dependent genes. Mediator functions as a bridge to convey information from gene-specific regulatory proteins to the basal RNA polymerase II transcription machinery. Mediat…	36.5825	24.4059	25.0365	21.1182	42.0649
AGAP011931	0.0837515	Essential	Non-essential	0	2	1	Non-essential	0.2474	0.4176	0.2395	0.0011	0.0735	0.038	0.0031	0.2035	0.0119	0.003	0.0089	Q7PZI5_ANOGA 28S ribosomal protein S31, mitochondrial (Fragment) Mitochondrion;Reference proteome;Ribonucleoprotein;Ribosomal protein;Transit peptide	51.4964	17.7805	51.4437	41.2737	64.8372
AGAP011833	0.0835938	Non-essential	Essential	2	4	1	Non-essential	0.1716	0.0004	0.0306	0.0003	0.9454	0.0002	0.0001	0.0026	0	0	0.0204	Q7PZC0_ANOGA AGAP011833-PA (Enoyl-CoA hydratase) Reference proteome	742.099	512.161	775.077	230.84	1021.21
AGAP011521	0.0835281	Essential	Essential	0	2	1	Non-essential	0.3299	0.4939	0.0299	0.0906	0.0718	0.2799	0.0145	0.002	0.017	0.0005	0	Q7PTV7_ANOGA AGAP011521-PA (Fragment) Reference proteome	214.992	66.8144	215.963	159.71	257.777
AGAP006952	0.0834843	Essential	Non-essential	2	3	1	Non-essential	0.0282	0.0318	0.7582	0.001	0.0099	0.0095	0.0088	0.0133	0.0003	0.0084	0.1588	Q7QIM5_ANOGA Probable tRNA N6-adenosine threonylcarbamoyltransferase (EC 2.3.1.234) (t(6)A37 threonylcarbamoyladenosine biosynthesis protein 1270132) (tRNA threonylcarbamoyladenosine biosynthesis protein 1270132) FUNCTION: Component of the EKC/KEOPS complex that is required for the formation of a threonylcarbamoyl group on adenosine at position 37 (t(6)A37) in tRNAs that read codons beginning wit…	21.8677	5.05886	21.7415	17.9387	26.4829
AGAP004275	0.0834673	Essential	Non-essential	27	8	3.11417e-14	Essential	0.0499	0.8712	0.1219	0	0.0013	0.0008	0.0002	0.0029	0.0003	0.0006	0.0006	C3VS21_ANOGA DNA replication licensing factor (Fragment) ;C3VS03_ANOGA DNA replication licensing factor (Fragment) ;C3VS19_ANOGA DNA replication licensing factor (Fragment) ;C3VS01_ANOGA DNA replication licensing factor (Fragment) ;C3VS23_ANOGA DNA replication licensing factor (Fragment) ;C3VS07_ANOGA DNA replication licensing factor (Fragment) ;C3VRZ6_ANOGA DNA replication licensing factor (Frag…	10.2619	10.9785	5.63612	3.2606	10.4339
AGAP012144	0.0834271	Essential	Essential	0	13	1	Non-essential	0.9413	0.001	0.0012	0.0036	0.1204	0.4746	0.1345	0.0089	0.1778	0.0609	0.0172	Q7PZY5_ANOGA AGAP012144-PA (Endoplasmic reticulum-Golgi intermediate compartment protein 3) FUNCTION: Possible role in transport between endoplasmic reticulum and Golgi. {ECO:0000256|ARBA:ARBA00002776}. Membrane;Reference proteome;Transmembrane;Transmembrane helix	22.242	13.4251	20.3554	9.83039	30.5246
AGAP004336	0.0832697	Essential	Non-essential	2	3	1	Non-essential	0.0668	0.9862	0.0135	0	0	0.0001	0	0	0	0	0	Q7PQ85_ANOGA U3 small nucleolar RNA-associated protein 11 (U3 snoRNA-associated protein 11) FUNCTION: Involved in nucleolar processing of pre-18S ribosomal RNA. {ECO:0000256|ARBA:ARBA00004099, ECO:0000256|PIRNR:PIRNR015952}. Nucleus;Reference proteome;rRNA processing	43.2577	20.0097	36.2504	29.5966	51.8958
AGAP013130	0.083145	Essential	Essential	0	3	1	Non-essential	0.0711	0.1513	0.4927	0.0034	0.3143	0.0009	0.0034	0.0005	0.0282	0.0011	0.0042	F5HKK8_ANOGA Mitochondrial nucleoid factor 1 (Mitochondrial protein M19) (Ubiquinol-cytochrome-c reductase complex assembly factor 2) Mitochondrion;Mitochondrion nucleoid;Reference proteome;Transit peptide	NA	NA	NA	NA	NA
AGAP005650	0.0831294	Essential	Non-essential	1	4	1	Non-essential	0.268	0.0009	0.0169	0.0002	0.9711	0.0007	0.0002	0.0004	0.0001	0.0002	0.0093	Q7PNS5_ANOGA (acyl-carrier-protein) S-malonyltransferase (AGAP005650-PA) Reference proteome;Transferase	13.6567	6.53029	11.4754	8.758	17.1587
AGAP008288	0.0828436	Essential	Non-essential	0	1	1	Non-essential	0.0485	0.234	0.7124	0.0003	0.0005	0.0157	0.0053	0.0011	0.0105	0.0174	0.0028	A7UUK1_ANOGA AGAP008288-PA Biological rhythms;Nucleus;Reference proteome	60.2527	21.4162	57.9874	42.5788	70.6378
AGAP011393	0.0825999	Essential	Essential	2	0	0	Essential	0.0479	0.3202	0.6204	0.0007	0.0102	0.0068	0.0044	0.001	0.0127	0.0095	0.014	Q7PMY5_ANOGA Integrator complex subunit 7 (Fragment) Nucleus;Reference proteome	12.3965	6.66628	9.98608	8.40103	14.4559
AGAP009264	0.0824707	Essential	Non-essential	4	3	1	Non-essential	0.0119	0.1867	0.7121	0.0028	0.0018	0.0096	0.0171	0.0035	0.0014	0.0202	0.0449	Q7PVI9_ANOGA AGAP009264-PA Coiled coil;Lipid biosynthesis;Lipid metabolism;Phospholipid biosynthesis;Phospholipid metabolism;Reference proteome	117.611	56.924	118.588	72.6188	149.049
AGAP002807	0.0823965	Essential	Essential	5	15	1	Non-essential	0.08995	0.83595	0.16055	0	5e-05	0.00275	0	0	0.0005	0	0.0001	Q7QCU4_ANOGA AGAP002807-PA Bromodomain;Coiled coil;Reference proteome;Repeat;F5HKL1_ANOGA AGAP002807-PB Bromodomain;Coiled coil;Reference proteome;Repeat	10.916	4.87339	NA	NA	NA
AGAP012141	0.0822117	Non-essential	Essential	3	4	1	Non-essential	0.9515	0.0029	0.0018	0.0001	0.0355	0.7525	0.0973	0.0041	0.0153	0.0755	0.015	Q7PZY2_ANOGA AGAP012141-PA (Fragment) Reference proteome	34.0699	12.8434	37.3973	20.6009	44.6998
AGAP010251	0.0821776	Essential	Essential	11	1	5.15482e-07	Essential	0.0426	0.2054	0.6422	0.0052	0.037	0.0149	0.0172	0.0038	0.0209	0.0345	0.0188	Q7Q0N0_ANOGA Coatomer subunit alpha FUNCTION: The coatomer is a cytosolic protein complex that binds to dilysine motifs and reversibly associates with Golgi non-clathrin-coated vesicles, which further mediate biosynthetic protein transport from the ER, via the Golgi up to the trans Golgi network. {ECO:0000256|PIRNR:PIRNR003354}. Cytoplasm;ER-Golgi transport;Golgi apparatus;Membrane;Protein transp…	57.1897	24.0432	45.8097	40.7125	72.3647
AGAP007661	0.0821418	Essential	Non-essential	0	6	1	Non-essential	0.3311	0.0003	0.0016	0	0.9931	0	0	0.004	0	0	0.0009	Q7QJU5_ANOGA Protein MTO1 homolog, mitochondrial FUNCTION: Involved in the 5-carboxymethylaminomethyl modification (mnm(5)s(2)U34) of the wobble uridine base in mitochondrial tRNAs. {ECO:0000256|ARBA:ARBA00002739}. FAD;Flavoprotein;Reference proteome	14.7883	6.13008	13.471	9.64307	18.5653
AGAP005075	0.0821081	Essential	Non-essential	0	7	1	Non-essential	0.1619	0.9988	0.0012	0	0	0	0	0	0	0	0	Q7Q9R9_ANOGA AGAP005075-PA (AGAP005075-PB) Reference proteome	NA	NA	NA	NA	NA
AGAP011155	0.0820535	Essential	Essential	4	5	1	Non-essential	0.0796	0.525	0.3444	0.0255	0.0593	0.0159	0.0051	0.0035	0.0035	0.0066	0.0112	Q7QHE4_ANOGA AGAP011155-PA (Fragment) Hydrolase;Protein phosphatase;Reference proteome	27.9221	14.4859	22.0901	17.277	35.4886
AGAP008324	0.0820487	Non-essential	Non-essential	2	1	1	Non-essential	0.0526	0.1576	0.7765	0.0002	0.001	0.016	0.0058	0.001	0.021	0.0163	0.0047	Q7Q4B6_ANOGA AGAP008324-PA (Fragment) Coiled coil;Reference proteome;Repeat;WD repeat	22.2932	9.49767	19.4775	15.8016	26.7647
AGAP010537	0.0820406	Essential	Essential	1	2	1	Non-essential	0.3164	0.0003	0.005	0.0001	0.9794	0.0004	0.0005	0.0077	0	0.0001	0.0064	Q7Q8W0_ANOGA Ubiquinone biosynthesis O-methyltransferase, mitochondrial (3-demethylubiquinol 3-O-methyltransferase) (EC 2.1.1.64) (Polyprenyldihydroxybenzoate methyltransferase) (EC 2.1.1.114) FUNCTION: O-methyltransferase that catalyzes the 2 O-methylation steps in the ubiquinone biosynthetic pathway. {ECO:0000256|HAMAP-Rule:MF_03190}. Membrane;Methyltransferase;Mitochondrion;Mitochondrion inner…	47.2721	15.8199	46.1801	35.7072	57.238
AGAP004235	0.0820332	Essential	Non-essential	3	5	1	Non-essential	0.0383333	0.431767	0.5093	0.0005	0.0157	0.0170667	0.00103333	0.0032	0.00646667	0.0115333	0.00353333	Q7QB17_ANOGA AGAP004235-PA (Elongation factor 1-delta) Coiled coil;Elongation factor;Protein biosynthesis;Reference proteome;F5HL62_ANOGA AGAP004235-PB (Fragment) Reference proteome;F5HL61_ANOGA AGAP004235-PC (Elongation factor 1-delta) Coiled coil;Elongation factor;Protein biosynthesis;Reference proteome	155.714	68.653	NA	NA	NA
AGAP011534	0.0819286	Non-essential	Essential	1	1	1	Non-essential	0.0534	0.4719	0.4625	0.0044	0.0078	0.0235	0.0024	0.0101	0.0036	0.0042	0.0095	Q7PSG8_ANOGA AGAP011534-PA (Fragment) ANK repeat;Cell cycle;Cell division;Coiled coil;Reference proteome	29.3061	35.0221	13.146	10.1625	26.5114
AGAP003597	0.0818917	Non-essential	Non-essential	1	2	1	Non-essential	0.04585	0.38265	0.33495	0.00025	0.0066	0.00335	0.0002	0.00355	5e-05	0.0003	0.26795	Q7PH82_ANOGA AGAP003597-PA (Histone-lysine N-methyltransferase SUV39H) Centromere;Metal-binding;Methyltransferase;Nucleus;Reference proteome;S-adenosyl-L-methionine;Transferase;Zinc;F5HLB5_ANOGA Protein-synthesizing GTPase (EC 3.6.5.3) GTP-binding;Initiation factor;Nucleotide-binding;Protein biosynthesis;Reference proteome	90.0618	36.5423	NA	NA	NA
AGAP009933	0.081884	Essential	Essential	4	9	1	Non-essential	0.4002	0.0885	0.1213	0.0295	0.6139	0.0613	0.0066	0.0148	0.0127	0.0065	0.045	Q7Q174_ANOGA AGAP009933-PA (Fragment) ATP-binding;Actin-binding;Motor protein;Myosin;Nucleotide-binding;Reference proteome	NA	NA	NA	NA	NA
AGAP003632	0.0817157	Essential	Non-essential	4	4	1	Non-essential	0.0651	0.9325	0.0635	0	0.0002	0.0005	0.0004	0	0.0026	0.0002	0	Q7PH75_ANOGA AGAP003632-PA (U3 small nucleolar RNA-associated protein 14) Coiled coil;Nucleus;Phosphoprotein;Reference proteome	24.8206	16.6412	18.92	12.5656	29.8945
AGAP001757	0.0816858	Essential	Essential	0	9	1	Non-essential	0.0769	0.9196	0.0742	0.0001	0	0.0056	0	0.0001	0.0001	0	0.0003	A7UVJ3_ANOGA AGAP001757-PA Metal-binding;Reference proteome;Zinc;Zinc-finger	25.8794	11.5413	26.152	14.7842	34.7432
AGAP007473	0.0816613	Essential	Non-essential	0	5	1	Non-essential	0.1969	0.9707	0.0079	0.0032	0.012	0.0011	0.0009	0.0001	0.0036	0.0005	0.0001	Q7QJE1_ANOGA FK506-binding protein (EC 5.2.1.8) Isomerase;Reference proteome;Rotamase	458.088	345.357	272.108	215.362	662.85
AGAP008105	0.0816409	Non-essential	Essential	15	17	0.0125942	Non-essential	0.0241	0.2841	0.6872	0.0002	0.0021	0.0098	0.0016	0.0002	0.0112	0.0022	0.0014	Q7Q3Y9_ANOGA AGAP008105-PA (Cullin 3) Reference proteome;Ubl conjugation	27.2673	15.3834	21.773	16.5661	30.8224
AGAP008912	0.08164	Non-essential	Essential	3	3	1	Non-essential	0.0252	0.6708	0.3221	0.0002	0.0004	0.0048	0.0001	0.0002	0.0005	0.0004	0.0006	Q7PWM7_ANOGA AGAP008912-PA Coiled coil;Reference proteome	26.7944	39.8424	11.4162	3.48063	22.3821
AGAP007392	0.0816082	Essential	Non-essential	0	43	1	Non-essential	0.0143	0.124	0.5553	0.2279	0.0541	0.0063	0.0011	0.0096	0.0003	0.0143	0.007	Q7QJB3_ANOGA Peptidyl-prolyl cis-trans isomerase (PPIase) (EC 5.2.1.8) FUNCTION: PPIases accelerate the folding of proteins. It catalyzes the cis-trans isomerization of proline imidic peptide bonds in oligopeptides. {ECO:0000256|ARBA:ARBA00002388, ECO:0000256|RuleBase:RU363019}. Isomerase;Reference proteome;Rotamase	12.9751	7.90937	10.9806	7.281	14.3296
AGAP013457	0.0814795	Essential	Essential	2	5	1	Non-essential	0.0683	0.9944	0.0055	0	0	0.0001	0	0	0	0	0	F5HLE2_ANOGA AGAP013457-PA (CDC-like kinase 2) ATP-binding;Nucleotide-binding;Reference proteome	34.5486	18.2229	32.2036	19.996	44.2586
AGAP007841	0.0814393	Essential	Essential	1	3	1	Non-essential	0.1372	0.0003	0.0121	0.0002	0.945	0.0005	0.0002	0.0364	0.0001	0.0004	0.0048	Q7PNG6_ANOGA AGAP007841-PA (Fragment) Coiled coil;Ion transport;Membrane;Reference proteome;Transport	918.342	514.897	793.001	457.847	1423.26
AGAP013033	0.0814115	Non-essential	Essential	0	1	1	Non-essential	0.0818	0.9292	0.0646	0.0002	0.0016	0.0012	0.0008	0.0003	0.0015	0.0005	0.0002	F5HMD1_ANOGA AGAP013033-PA Reference proteome	18.2528	9.18242	NA	NA	NA
AGAP011462	0.0813486	Essential	Non-essential	0	2	1	Non-essential	0.0925	0.8122	0.145	0.0033	0.0118	0.0076	0.0025	0.0006	0.0024	0.001	0.0136	Q5TQ04_ANOGA AGAP011462-PA (Fragment) Reference proteome;Repeat	0.974804	1.16474	0.597773	0.135284	1.32912
AGAP009296	0.0813202	Essential	Essential	1	0	0	Essential	0.0571	0.3654	0.5165	0.0007	0.0023	0.0099	0.001	0.0776	0.0066	0.0065	0.0136	Q7PVF2_ANOGA AGAP009296-PA RNA-binding;Reference proteome	20.3074	9.14692	16.8024	14.1303	23.4145
AGAP008181	0.0813155	Essential	Non-essential	1	1	1	Non-essential	0.0432	0.8176	0.172	0.0001	0.0006	0.0029	0.0014	0	0.004	0.0009	0.0004	Q7PNB2_ANOGA AGAP008181-PA (Fragment) Coiled coil;Cytoplasm;Nonsense-mediated mRNA decay;Reference proteome	25.8002	5.93505	25.728	21.5462	29.47
AGAP010258	0.0813147	Essential	Non-essential	1	11	1	Non-essential	0.0226	0.3014	0.6518	0.0001	0.001	0.009	0.0047	0.0006	0.0184	0.012	0.0011	Q7PME6_ANOGA Kinesin light chain FUNCTION: Kinesin is a microtubule-associated force-producing protein that may play a role in organelle transport. {ECO:0000256|RuleBase:RU367020}. Coiled coil;Cytoplasm;Cytoskeleton;Microtubule;Motor protein;Reference proteome;Repeat;TPR repeat	75.2951	34.0766	64.4056	52.7346	88.1847
AGAP007242	0.081273	Essential	Essential	2	1	1	Non-essential	0.3323	0.0896	0.29555	0.0073	0.39425	0.0115	0.01655	0.0737	0.0049	0.01145	0.0952	A7URJ4_ANOGA AGAP007242-PB (Cleavage and polyadenylation specificity factor subunit 5) Reference proteome;Q7QJ32_ANOGA Cleavage and polyadenylation specificity factor subunit 5 FUNCTION: Component of the cleavage factor Im (CFIm) complex that functions as an activator of the pre-mRNA 3'-end cleavage and polyadenylation processing required for the maturation of pre-mRNA into functional mRNAs. CFIm…	7.32448	6.22378	4.74247	3.78822	8.63188
AGAP005981	0.0812313	Essential	Non-essential	3	10	1	Non-essential	0.0458	0.7	0.282	0.0004	0.0023	0.0064	0.0004	0.0044	0.0005	0.0013	0.0024	Q7Q685_ANOGA AGAP005981-PA (DnaJ homolog subfamily A member 1) Metal-binding;Reference proteome;Repeat;Zinc;Zinc-finger	376.743	107.431	374.899	328.664	442.961
AGAP011470	0.0810484	Essential	Essential	2	4	1	Non-essential	0.1391	0.1924	0.1662	0.0013	0.0135	0.0024	0.0056	0.587	0.0032	0.0274	0.001	Q7Q339_ANOGA Protein-serine/threonine phosphatase (EC 3.1.3.16) Nucleus;Reference proteome	42.6018	13.8096	40.265	33.2725	52.9877
AGAP009348	0.0809702	Essential	Essential	2	4	1	Non-essential	0.0165	0.1115	0.8019	0.0046	0.0096	0.0065	0.0062	0.0038	0.0031	0.0228	0.03	Q7QGE8_ANOGA Ubiquitin carboxyl-terminal hydrolase (EC 3.4.19.12) (Fragment) Coiled coil;Hydrolase;Protease;Reference proteome;Thiol protease;Ubl conjugation pathway	65.0685	28.2638	52.808	41.789	92.1594
AGAP000739	0.0809342	Essential	Non-essential	2	4	1	Non-essential	0.1111	0.3028	0.3689	0.0045	0.3152	0.0017	0.0011	0.0002	0.0005	0.0005	0.0046	Q7QEB0_ANOGA 40S ribosomal protein S10 (AGAP000739-PA) Reference proteome;Ribonucleoprotein;Ribosomal protein	3889.59	1241.06	3830.48	2982.55	4789.14
AGAP001209	0.0808632	Essential	Essential	5	27	1	Non-essential	0.0266	0.1662	0.8079	0.0004	0.0002	0.019	0.0006	0.0001	0.0014	0.003	0.0014	Q7PUB1_ANOGA Ubiquitinyl hydrolase 1 (EC 3.4.19.12) Calcium;Hydrolase;Protease;Reference proteome;Thiol protease;Ubl conjugation pathway	25.0478	7.48597	24.6695	19.5301	31.3358
AGAP005560	0.0807058	Essential	Non-essential	4	1	0.446125	Non-essential	0.079	0.9281	0.0698	0.0001	0.0001	0.001	0	0.0006	0.0003	0	0.0001	Q7Q715_ANOGA AGAP005560-PA (Microspherule protein 1) Reference proteome	21.8189	7.80963	19.4286	16.3667	27.6514
AGAP010801	0.0807029	Non-essential	Essential	6	5	1	Non-essential	0.0476	0.1502	0.7389	0.0005	0.0107	0.0161	0.0125	0.0004	0.0176	0.0143	0.0387	Q7Q237_ANOGA AGAP010801-PA (Phosphatidylinositol 4-kinase) Kinase;Reference proteome;Transferase	25.4124	7.12936	26.845	18.6019	31.0518
AGAP001459	0.0805386	Essential	Non-essential	3	7	1	Non-essential	0.029	0.4899	0.4945	0.0007	0.0126	0.0018	0	0.0001	0.0001	0.0001	0.0003	F5HMP6_ANOGA 60S ribosomal protein L17 Reference proteome;Ribonucleoprotein;Ribosomal protein;RL17_ANOGA 60S ribosomal protein L17 Reference proteome;Ribonucleoprotein;Ribosomal protein	NA	NA	NA	NA	NA
AGAP005558	0.0805292	Essential	Non-essential	7	4	0.140307	Non-essential	0.2281	0	0.0016	0	0.9923	0.0001	0	0.0043	0	0	0.0015	Q7Q716_ANOGA AGAP005558-PA (Peptidase (mitochondrial processing) beta) Reference proteome	757.43	390.67	637.276	365.699	1093.06
AGAP009650	0.0804608	Essential	Non-essential	0	6	1	Non-essential	0.1726	0.2233	0.4608	0.0025	0.1682	0.0125	0.0141	0.0491	0.0266	0.0312	0.0117	Q7Q1S4_ANOGA AGAP009650-PA (YEATS domain-containing protein 4) Coiled coil;Nucleus;Reference proteome	13.4009	7.92526	10.6719	8.21011	15.5764
AGAP007211	0.0803793	Essential	Non-essential	0	3	1	Non-essential	0.3094	0.0002	0.0007	0	0.9989	0	0	0	0	0	0.0001	Q7QJ22_ANOGA RNA (guanine-9-)-methyltransferase domain-containing protein 1 (tRNA methyltransferase 10 homolog C) Coiled coil;Methyltransferase;Mitochondrion;Reference proteome;S-adenosyl-L-methionine;Transferase;Transit peptide	17.4802	8.17669	15.3042	11.9261	21.8893
AGAP011686	0.0802098	Non-essential	Non-essential	0	4	1	Non-essential	0.4119	0.7742	0.0806	0.0015	0.0168	0.0399	0.0322	0.0015	0.0445	0.0045	0.0042	Q7PZ22_ANOGA AGAP011686-PA (Fragment) Developmental protein;Reference proteome	27.0697	9.82544	25.2872	19.1415	36.4331
AGAP007786	0.0801509	Essential	Non-essential	1	17	1	Non-essential	0.3502	0.0001	0.0045	0.0002	0.9798	0.0002	0.0001	0.0037	0	0	0.0113	Q7Q3A3_ANOGA Isocitrate dehydrogenase [NAD] subunit, mitochondrial Mitochondrion;Reference proteome;Transit peptide;Tricarboxylic acid cycle	340.669	208.388	254.809	163.602	521.267
AGAP007884	0.0800143	Essential	Essential	2	6	1	Non-essential	0.0405	0.5285	0.1219	0.183	0.1178	0.0351	0.0032	0.0006	0.0058	0.0039	0.0002	A0NF89_ANOGA AGAP007884-PA (Fragment) Reference proteome	31.4743	15.1999	28.8687	21.6027	35.9892
AGAP000049	0.0799482	Non-essential	Non-essential	6	1	0.00909684	Non-essential	0.0362	0.9027	0.084	0.0003	0	0.0126	0.0001	0	0.0002	0.0001	0	Q7QEL7_ANOGA AGAP000049-PA (Fragment) Coiled coil;Metal-binding;Nucleus;Reference proteome;Zinc;Zinc-finger;mRNA processing;mRNA splicing	50.6074	20.2117	42.0091	34.1542	70.8217
AGAP008286	0.0799338	Essential	Non-essential	3	3	1	Non-essential	0.0606	0.4928	0.287	0.0212	0.0071	0.0169	0.036	0.0055	0.0269	0.0931	0.0133	A7UUK3_ANOGA WD repeat-containing protein 55 homolog (Fragment) Reference proteome;Repeat;WD repeat	75.0631	19.0918	77.5551	65.3467	88.3197
AGAP000705	0.0797554	Essential	Non-essential	1	8	1	Non-essential	0.0499	0.0022	0.3429	0.0006	0.1883	0.0008	0.0007	0.0248	0	0.0028	0.4367	Q7QED2_ANOGA AGAP000705-PA (Protein DJ-1) Reference proteome	158.308	67.3791	156.463	99.3225	203.847
AGAP005122	0.0794861	Essential	Essential	1	9	1	Non-essential	0.0484	0.3668	0.553	0.0051	0.0036	0.0235	0.0038	0.0011	0.0178	0.0126	0.0126	Q7Q9P4_ANOGA NSFL1 cofactor p47 (p97 cofactor p47) Reference proteome	87.4359	24.4867	82.642	74.4304	106.058
AGAP011217	0.0794411	Essential	Essential	0	0	NA	Non-essential	0.034	0.9973	0.0026	0	0	0.0001	0	0	0	0	0	A7US43_ANOGA AGAP011217-PA Metal-binding;Nucleus;Reference proteome;Zinc;Zinc-finger	25.7811	15.15	19.5457	15.1747	28.3869
AGAP011690	0.0788946	Essential	Non-essential	3	1	1	Non-essential	0.0118	0.0994	0.8595	0.0003	0.0018	0.0034	0.0019	0.0042	0.0062	0.0152	0.0079	DCTN2_ANOGA Dynactin subunit 2 (Dynactin 2 p50 subunit) FUNCTION: Modulates cytoplasmic dynein binding to an organelle, and plays a role in prometaphase chromosome alignment and spindle organization during mitosis. {ECO:0000250}. Coiled coil;Cytoplasm;Cytoskeleton;Dynein;Membrane;Microtubule;Reference proteome	45.7522	14.1426	43.5071	36.9335	52.724
AGAP005336	0.0788262	Non-essential	Non-essential	2	8	1	Non-essential	0.0924	0.7985	0.196	0.0001	0.0008	0.0029	0.0001	0.0002	0.0004	0.0004	0.0005	Q7Q7F6_ANOGA AGAP005336-PA (SWI/SNF-related matrix-associated actin-dependent regulator of chromatin subfamily D member 1) Reference proteome	43.0263	21.0737	36.4127	29.2503	44.8702
AGAP010194	0.0788038	Non-essential	Essential	3	7	1	Non-essential	0.0649	0.998	0.002	0	0	0	0	0	0	0	0	Q7Q0R8_ANOGA AGAP010194-PA (Fragment) Coiled coil;Metal-binding;RNA-binding;Reference proteome;Repeat;Zinc;Zinc-finger	11.8829	3.30725	12.1619	9.76175	14.3903
AGAP002193	0.0786475	Essential	Non-essential	3	12	1	Non-essential	0.0207	0.5413	0.4347	0.0007	0.0005	0.0135	0.0006	0.0001	0.0042	0.0025	0.0018	Q7QK79_ANOGA AGAP002193-PA (Nuclear RNA export factor 1/2) Leucine-rich repeat;Nucleus;Reference proteome;Repeat;Transport;mRNA transport	39.3075	20.7052	30.6534	23.896	53.5788
AGAP012188	0.0786407	Non-essential	Essential	3	3	1	Non-essential	0.5635	0.0119	0.066	0.0011	0.9138	0.0003	0.0011	0.0016	0.0003	0.0003	0.0035	Q7Q009_ANOGA Cytochrome b-c1 complex subunit 7 FUNCTION: Component of the ubiquinol-cytochrome c oxidoreductase, a multisubunit transmembrane complex that is part of the mitochondrial electron transport chain which drives oxidative phosphorylation. {ECO:0000256|PIRNR:PIRNR000022}. Electron transport;Membrane;Mitochondrion;Mitochondrion inner membrane;Reference proteome;Respiratory chain;Transport	1674.03	1141.66	1161.52	663.019	2726.4
AGAP007632	0.0785958	Non-essential	Non-essential	0	2	1	Non-essential	0.9463	0.3709	0.0112	0.0002	0.0018	0.0609	0.4974	0.0001	0.0456	0.003	0.009	Q7QJS1_ANOGA AGAP007632-PA Leucine-rich repeat;Membrane;Reference proteome;Repeat;Transmembrane;Transmembrane helix	25.2896	15.0092	17.0702	14.0877	40.6422
AGAP011080	0.0785746	Essential	Essential	3	2	1	Non-essential	0.037	0.7955	0.1963	0.0001	0.0003	0.0056	0.0002	0.0001	0.0002	0.0001	0.0015	Q5TVW6_ANOGA Hydroxymethylbilane synthase (EC 2.5.1.61) FUNCTION: Tetrapolymerization of the monopyrrole PBG into the hydroxymethylbilane pre-uroporphyrinogen in several discrete steps. {ECO:0000256|ARBA:ARBA00002869}. Porphyrin biosynthesis;Reference proteome;Transferase	62.82	38.8471	73.1334	19.7177	94.2038
AGAP000639	0.0784253	Essential	Non-essential	0	4	1	Non-essential	0.428	0.0001	0.0013	0.0001	0.9503	0.0001	0.0001	0.0466	0	0	0.0014	Q7QEH9_ANOGA AGAP000639-PA (tRNA dimethylallyltransferase) ATP-binding;Metal-binding;Nucleotide-binding;Reference proteome;Transferase;Zinc;Zinc-finger	11.8042	5.74749	12.1019	7.46115	15.5691
AGAP012087	0.0783349	Non-essential	Essential	4	5	1	Non-essential	0.1707	0.9932	0.0056	0.0001	0	0.0011	0	0	0	0	0	Q7PZU2_ANOGA RNA methyltransferase (EC 2.1.1.-) (Fragment) Methyltransferase;Reference proteome;S-adenosyl-L-methionine;Transferase	11.2651	9.275	7.30754	4.50378	12.526
AGAP010278	0.0782999	Essential	Non-essential	5	4	1	Non-essential	0.0223	0.1135	0.7734	0.0044	0.0683	0.0027	0.002	0.0079	0.001	0.0061	0.0207	Q7Q0L5_ANOGA Dihydrofolate reductase (EC 1.5.1.3) NADP;One-carbon metabolism;Oxidoreductase;Reference proteome	24.352	9.0507	22.8777	17.6253	30.8756
AGAP009781	0.0782786	Essential	Non-essential	3	2	1	Non-essential	0.0734	0.3245	0.4969	0.0111	0.0245	0.0399	0.0186	0.0108	0.0265	0.0344	0.0128	Q7PM57_ANOGA AGAP009781-PA (Fragment) RNA-binding;Reference proteome	12.1368	7.01945	9.90827	7.11276	15.1773
AGAP007699	0.0782454	Essential	Non-essential	5	3	1	Non-essential	0.0309	0.4157	0.5236	0.0008	0.0087	0.0055	0.0032	0.0274	0.0015	0.0092	0.0042	Q5TX48_ANOGA GTP-binding nuclear protein FUNCTION: GTP-binding protein involved in nucleocytoplasmic transport. Required for the import of protein into the nucleus and also for RNA export. Involved in chromatin condensation and control of cell cycle. {ECO:0000256|RuleBase:RU363057}. GTP-binding;Nucleotide-binding;Nucleus;Protein transport;Reference proteome;Transport	1.30682	0.688301	NA	NA	NA
AGAP011085	0.0781312	Essential	Essential	0	0	NA	Non-essential	0.086	0.9925	0.0069	0	0	0.0006	0	0	0	0	0	Q7QH93_ANOGA AGAP011085-PA (Fragment) ATP-binding;Nucleotide-binding;Reference proteome	15.8825	12.9482	9.82212	7.54172	16.8137
AGAP013527	0.0780178	Essential	Essential	0	0	NA	Non-essential	0.0242	0.1414	0.7948	0.0015	0.0084	0.0124	0.004	0.0027	0.0128	0.0108	0.0111	F5HMY4_ANOGA AGAP013527-PA Reference proteome	14.9613	8.26254	12.0184	9.19111	19.6514
AGAP011932	0.078017	Non-essential	Essential	2	4	1	Non-essential	0.0642	0.3219	0.6464	0.0015	0.0008	0.0239	0.0002	0.0008	0.0002	0.0026	0.0018	Q7PZI6_ANOGA RING-type E3 ubiquitin transferase (EC 2.3.2.27) ANK repeat;Cytoplasm;Metal-binding;Notch signaling pathway;Reference proteome;Transferase;Ubl conjugation pathway;Zinc;Zinc-finger	16.0752	6.4608	15.7235	10.1721	21.2492
AGAP010599	0.0779297	Non-essential	Essential	0	14	1	Non-essential	0.871	0.0314	0.0258	0.005	0.0369	0.0357	0.6152	0.0095	0.1945	0.0371	0.0088	Q7Q8R7_ANOGA AGAP010599-PA (Fragment) Reference proteome;Repeat	13.4977	10.4545	9.64886	4.34706	23.9997
AGAP000018	0.0778948	Non-essential	Essential	9	14	1	Non-essential	0.0465	0.46	0.505	0.0004	0.0008	0.0126	0.0024	0.0001	0.0111	0.0058	0.0016	Q7QEJ7_ANOGA AGAP000018-PA Kinase;Reference proteome;Transferase	6.68278	3.69783	5.14199	3.80646	9.53577
AGAP006615	0.0778906	Essential	Non-essential	2	3	1	Non-essential	0.9461	0.029	0.0176	0.0001	0.2683	0.0276	0.5278	0.0199	0.0234	0.0183	0.068	Q7PI62_ANOGA Peptidylprolyl isomerase (EC 5.2.1.8) Coiled coil;Isomerase;Membrane;Reference proteome;Repeat;Rotamase;TPR repeat;Transmembrane;Transmembrane helix	95.6875	24.7143	88.2932	81.1051	112.765
AGAP011440	0.0777858	Essential	Non-essential	3	5	1	Non-essential	0.0707	0.6125	0.3163	0.0012	0.0086	0.0129	0.0088	0.002	0.0087	0.0028	0.0263	Q7Q318_ANOGA AGAP011440-PA (Fragment) Reference proteome;Repeat	17.1109	10.2146	14.4164	9.62075	20.0043
AGAP001407	0.0777667	Essential	Non-essential	33	5	4.16253e-21	Essential	0.1143	0.0922	0.5791	0.0012	0.0137	0.0896	0.0324	0.0156	0.0338	0.1199	0.0224	Q7PXH7_ANOGA 26S proteasome regulatory subunit T4 (AGAP001407-PA) ATP-binding;Coiled coil;Nucleotide-binding;Proteasome;Reference proteome	96.7824	38.6415	81.0721	68.1348	123.801
AGAP004294	0.077723	Essential	Essential	3	12	1	Non-essential	0.0604	0.6256	0.3589	0.0002	0.0012	0.0062	0.0003	0.0002	0.0048	0.0016	0.0008	Q7QAD3_ANOGA AGAP004294-PA (Ubiquilin) Reference proteome	86.914	35.4306	76.9588	61.6176	107.347
AGAP013544	0.0777091	Essential	Essential	0	3	1	Non-essential	0.3483	0.0119	0.4318	0.004	0.1767	0.021	0.0668	0.0347	0.0106	0.0226	0.2199	F5HIY0_ANOGA AGAP013544-PA (L-gulonate 3-dehydrogenase) Reference proteome	84.2601	74.9961	55.6196	29.1846	127.645
AGAP007855	0.0776955	Essential	Non-essential	10	5	0.00284862	Essential	0.1127	0.1746	0.4543	0.0272	0.031	0.0382	0.0333	0.0173	0.0179	0.06	0.1462	Q7Q3F8_ANOGA Non-specific serine/threonine protein kinase (EC 2.7.11.1) (Fragment) ATP-binding;Kinase;Metal-binding;Nucleotide-binding;Reference proteome;Serine/threonine-protein kinase;Transferase	31.8908	43.9523	14.0938	4.55658	35.7056
AGAP002173	0.077319	Essential	Non-essential	2	3	1	Non-essential	0.0452	0.3454	0.6414	0.0026	0.0002	0.0093	0.0001	0	0.0003	0.0002	0.0004	Q7QK66_ANOGA AGAP002173-PA (WD repeat domain 20b) Reference proteome;WD repeat	25.5955	9.0375	24.58	17.709	30.5621
AGAP007580	0.0771931	Essential	Non-essential	2	3	1	Non-essential	0.0229	0.0415	0.8641	0.001	0.082	0.0008	0.0001	0.0002	0	0	0.0101	RL18_ANOGA 60S ribosomal protein L18 Cytoplasm;Reference proteome;Ribonucleoprotein;Ribosomal protein	NA	NA	NA	NA	NA
AGAP006358	0.0771162	Essential	Non-essential	4	1	0.446125	Non-essential	0.1517	0.1813	0.5091	0.0018	0.0146	0.0246	0.0538	0.0028	0.1476	0.058	0.0066	Q7Q5M4_ANOGA AGAP006358-PA Coiled coil;Reference proteome;Repeat;TPR repeat	11.9555	6.09095	10.7534	7.29417	14.5805
AGAP005428	0.0770906	Essential	Non-essential	2	4	1	Non-essential	0.2433	0.2414	0.1042	0.1399	0.4782	0.0176	0.0014	0.0044	0.0028	0.0082	0.0019	Q7Q795_ANOGA Transcription elongation factor SPT4 FUNCTION: Component of the DRB sensitivity-inducing factor complex (DSIF complex), which regulates transcription elongation by RNA polymerase II. {ECO:0000256|PIRNR:PIRNR025023}. Nucleus;Reference proteome;Transcription	55.0853	30.0808	45.9235	34.9663	66.145
AGAP012136	0.0769199	Non-essential	Essential	4	2	1	Non-essential	0.2696	0.0401	0.0208	0.0012	0.9361	0.0005	0.0001	0	0.0007	0.0001	0.0004	Q7PZX7_ANOGA 28S ribosomal protein S25, mitochondrial (AGAP012136-PA) Mitochondrion;Reference proteome;Ribonucleoprotein;Ribosomal protein	49.8078	15.7371	46.7664	38.3395	57.6368
AGAP000180	0.076911	Essential	Non-essential	0	5	1	Non-essential	0.172	0.0137	0.2774	0.0054	0.0344	0.0182	0.0041	0.0564	0.0005	0.0047	0.5852	Q7PRW1_ANOGA AIR carboxylase (EC 4.1.1.21) (EC 6.3.2.6) (Phosphoribosylaminoimidazole carboxylase) (Phosphoribosylaminoimidazole-succinocarboxamide synthase) (SAICAR synthetase) ATP-binding;Decarboxylase;Ligase;Lyase;Multifunctional enzyme;Nucleotide-binding;Purine biosynthesis;Reference proteome	472.024	854.397	209.532	94.4208	336.641
AGAP011148	0.0768197	Essential	Non-essential	1	3	1	Non-essential	0.1837	0.0336	0.3178	0.0024	0.6261	0.0013	0.0003	0.0009	0.0004	0.0001	0.0173	Q5TVZ6_ANOGA 60S ribosomal protein L23 (Fragment) Reference proteome;Ribonucleoprotein;Ribosomal protein	16.3968	6.51999	15.4125	10.8823	20.7077
AGAP012148	0.0767339	Non-essential	Essential	3	20	1	Non-essential	0.201767	0.2487	0.3384	0.00343333	0.3165	0.00276667	0.00756667	0.013	0.0148667	0.0506333	0.00413333	A7UVE0_ANOGA AGAP012148-PB Reference proteome;A7UVD9_ANOGA Mitogen-activated protein kinase (EC 2.7.11.24) Reference proteome;Q7PZY6_ANOGA Mitogen-activated protein kinase (EC 2.7.11.24) Reference proteome	30.6719	8.39828	NA	NA	NA
AGAP009837	0.076657	Essential	Non-essential	0	3	1	Non-essential	0.0804	0.6371	0.2891	0.0029	0.0166	0.0236	0.0034	0.0066	0.0054	0.0115	0.0038	Q7Q1D6_ANOGA AGAP009837-PA Reference proteome	40.2775	15.6642	34.8201	29.0177	53.9696
AGAP001997	0.0763983	Essential	Non-essential	2	1	1	Non-essential	0.2061	0.5379	0.1339	0.0011	0.3065	0.0073	0.0006	0.0013	0.0016	0.0011	0.0088	Q7PYL7_ANOGA AGAP001997-PA (Interleukin enhancer-binding factor) Reference proteome	24.5783	9.89028	22.0037	18.3701	27.3459
AGAP013145	0.0761297	Essential	Essential	0	1	1	Non-essential	0.339233	0.9241	0.0558333	0.000833333	0.00956667	0.00196667	0.000233333	0.00183333	0.0038	0.000533333	0.0012	F5HMI6_ANOGA AGAP013145-PC RNA-binding;Reference proteome;F5HMI5_ANOGA AGAP013145-PA (Fragment) RNA-binding;Reference proteome;F5HMI4_ANOGA AGAP013145-PB (Fragment) RNA-binding;Reference proteome	2.70401	3.40882	NA	NA	NA
AGAP005817	0.0761181	Essential	Essential	3	2	1	Non-essential	0.0455	0.1308	0.742	0.0023	0.0203	0.0127	0.007	0.0091	0.0062	0.0136	0.0558	Q7Q6I9_ANOGA AGAP005817-PA (Cyclin-dependent kinase 4) ATP-binding;Kinase;Nucleotide-binding;Reference proteome;Serine/threonine-protein kinase;Transferase	14.0604	14.6616	7.63937	5.40064	12.964
AGAP006266	0.0759662	Essential	Non-essential	1	2	1	Non-essential	0.0716	0.8482	0.1467	0.0001	0.0003	0.0023	0.0002	0.0007	0.0009	0.0006	0.0001	Q7Q5Q6_ANOGA AGAP006266-PA (HIV Tat-specific factor 1) RNA-binding;Reference proteome;Repeat	12.7195	4.03283	12.6322	9.9814	14.5494
AGAP004890	0.0759484	Essential	Non-essential	5	18	1	Non-essential	0.23475	0.227	0.4868	0.001	0.0114	0.10435	0.01385	0.07985	0.04265	0.011	0.02205	A7UTE1_ANOGA Ribose-phosphate diphosphokinase (EC 2.7.6.1) FUNCTION: Catalyzes the synthesis of phosphoribosylpyrophosphate (PRPP) that is essential for nucleotide synthesis. {ECO:0000256|ARBA:ARBA00003018}. ATP-binding;Kinase;Metal-binding;Nucleotide biosynthesis;Nucleotide-binding;Reference proteome;Transferase;Q7Q989_ANOGA Ribose-phosphate diphosphokinase (EC 2.7.6.1) FUNCTION: Catalyzes the s…	NA	NA	NA	NA	NA
AGAP001302	0.0759356	Essential	Essential	2	2	1	Non-essential	0.0228	0.9977	0.0022	0	0	0	0	0	0	0	0	Q7PXA3_ANOGA RNA polymerase II-associated factor 1 homolog Nucleus;Reference proteome	48.4388	14.2178	46.6683	40.5449	55.6494
AGAP001154	0.0756018	Essential	Non-essential	4	0	0	Essential	0.1164	0.4205	0.4133	0.0011	0.0251	0.0147	0.0082	0.0379	0.0143	0.0187	0.0462	Q7PUT1_ANOGA AGAP001154-PA (SWI/SNF-related matrix-associated actin-dependent regulator of chromatin) Nucleus;Reference proteome;Transcription;Transcription regulation	31.9098	18.2453	24.8365	20.7215	37.7634
AGAP011803	0.0752962	Essential	Essential	1	1	1	Non-essential	0.4225	0.0178	0.0208	0	0.9562	0.0001	0.0001	0.0001	0.0001	0	0.0048	Q7PZ97_ANOGA 28S ribosomal protein S27, mitochondrial (AGAP011803-PA) Coiled coil;Reference proteome	66.0846	19.3454	62.9357	55.4134	77.3233
AGAP005920	0.075278	Essential	Essential	2	4	1	Non-essential	0.0194	0.6683	0.3026	0.0009	0.0012	0.0043	0.0012	0.0026	0.0027	0.0146	0.0015	Q7PNM2_ANOGA AGAP005920-PA (Histone chaperone ASF1) Nucleus;Reference proteome;Transcription;Transcription regulation	31.2603	24.8278	21.2616	15.5043	31.4307
AGAP007538	0.0752423	Non-essential	Non-essential	1	11	1	Non-essential	0.9418	0.0066	0.0005	0	0.0025	0.4028	0.3612	0.0002	0.0895	0.1352	0.0013	A0NBH3_ANOGA AGAP007538-PA (Autocrine motility factor receptor) Membrane;Metal-binding;Reference proteome;Transmembrane;Transmembrane helix;Zinc;Zinc-finger	33.9237	16.5659	32.9221	23.2872	51.1218
AGAP003094	0.0751903	Essential	Non-essential	3	5	1	Non-essential	0.0719	0.974	0.025	0	0	0.0009	0	0	0	0	0	Q7QBM3_ANOGA AGAP003094-PA (Transcription initiation factor TFIID subunit 9B) Reference proteome	34.5778	9.51228	32.2967	29.128	39.0277
AGAP011896	0.0751187	Essential	Essential	3	3	1	Non-essential	0.0068	0.5034	0.4922	0.0001	0.0027	0.0006	0.0001	0.0003	0	0.0001	0.0005	Q7PZG4_ANOGA 60S ribosomal protein L31 Reference proteome;Ribonucleoprotein;Ribosomal protein	2346.04	554.352	2359.72	1962.14	2797.86
AGAP001514	0.0750452	Non-essential	Non-essential	2	0	0	Essential	0.0185	0.9174	0.0819	0.0001	0	0.0005	0	0	0	0.0001	0	Q7PXP8_ANOGA AGAP001514-PA (Pre-mRNA 3'-end-processing factor FIP1) Nucleus;Reference proteome	26.0739	12.084	NA	NA	NA
AGAP001901	0.0750059	Essential	Non-essential	27	8	3.11417e-14	Essential	0.0787	0.7268	0.2689	0	0.0001	0.0026	0.0002	0.0002	0.0006	0.0005	0.0002	Q380P7_ANOGA DNA replication licensing factor MCM7 (EC 3.6.4.12) FUNCTION: Acts as component of the mcm2-7 complex (mcm complex) which is the putative replicative helicase essential for 'once per cell cycle' DNA replication initiation and elongation in eukaryotic cells. The active ATPase sites in the mcm2-7 ring are formed through the interaction surfaces of two neighboring subunits such that a c…	6.40719	3.22964	5.7708	4.18783	7.89548
AGAP002982	0.074958	Essential	Non-essential	3	10	1	Non-essential	0.0486	0.2583	0.7286	0.0002	0.0002	0.0101	0.0002	0	0.0013	0.0003	0.0008	Q7QD70_ANOGA AGAP002982-PA (E3 SUMO-protein ligase RanBP2) Metal-binding;Phosphoprotein;Reference proteome;Repeat;TPR repeat;Zinc;Zinc-finger	28.1179	15.8836	22.4832	16.8207	32.5272
AGAP002337	0.0749495	Essential	Non-essential	3	3	1	Non-essential	0.0199	0.2622	0.6982	0.0014	0.0011	0.0124	0.0013	0.0034	0.0044	0.0098	0.0058	EIF3D_ANOGA Eukaryotic translation initiation factor 3 subunit D (eIF3d) (Eukaryotic translation initiation factor 3 subunit 7) FUNCTION: mRNA cap-binding component of the eukaryotic translation initiation factor 3 (eIF-3) complex, which is involved in protein synthesis of a specialized repertoire of mRNAs and, together with other initiation factors, stimulates binding of mRNA and methionyl-tRNAi…	146.956	65.018	124.334	99.3887	194.983
AGAP007727	0.0745994	Essential	Non-essential	15	17	0.0125942	Non-essential	0.0399	0.165	0.7472	0.0001	0.003	0.0097	0.0176	0.0007	0.0336	0.0199	0.0031	Q7QJY4_ANOGA AGAP007727-PA (Cullin 4) Reference proteome;Ubl conjugation	60.5959	36.5566	50.0542	32.0598	71.3908
AGAP005297	0.0745909	Non-essential	Essential	1	3	1	Non-essential	0.1045	0.3772	0.4777	0.0013	0.0119	0.0148	0.0102	0.0038	0.0065	0.0042	0.0925	Q7QI50_ANOGA AGAP005297-PA (F-box and leucine-rich repeat protein 1 (S-phase kinase-associated protein 2)) Reference proteome;Ubl conjugation pathway	17.6832	16.2486	11.8408	7.19413	18.9649
AGAP007705	0.0744632	Essential	Non-essential	0	6	1	Non-essential	0.0705	0.3892	0.4861	0.0022	0.0454	0.0248	0.0051	0.0065	0.0106	0.0052	0.0248	Q7QJX0_ANOGA AGAP007705-PA (tRNA acetyltransferase TAN1) RNA-binding;Reference proteome	33.5498	14.0938	29.9033	23.1776	40.3914
AGAP012072	0.0743943	Essential	Essential	0	6	1	Non-essential	0.1128	0.0445	0.2335	0.27	0.1262	0.0247	0.051	0.0622	0.0136	0.1523	0.022	Q7PZT5_ANOGA Glyoxalase I (EC 4.4.1.5) (Fragment) Lyase;Reference proteome	20.2753	5.56552	18.3057	16.8934	21.7006
AGAP004491	0.0743443	Essential	Non-essential	0	6	1	Non-essential	0.1713	0.7239	0.2264	0.0015	0.0013	0.0386	0.0011	0.0011	0.0025	0.0015	0.0021	Q7PQB9_ANOGA Exonuclease 1 (Exonuclease I) DNA damage;DNA excision;DNA repair;DNA-binding;Endonuclease;Excision nuclease;Hydrolase;Magnesium;Metal-binding;Nuclease;Nucleus;Reference proteome	8.04084	11.6804	3.79366	1.3058	6.9035
AGAP011843	0.0743269	Non-essential	Essential	0	6	1	Non-essential	0.1322	0.4659	0.3978	0.0044	0.0501	0.0326	0.0093	0.0105	0.0128	0.0054	0.0112	Q5TMP6_ANOGA AGAP011843-PA (Fragment) Reference proteome	39.1362	18.3362	34.3456	25.9111	45.2636
AGAP000950	0.074276	Essential	Non-essential	1	1	1	Non-essential	0.4052	0.0003	0.0078	0.0005	0.8929	0.0002	0.0004	0.0938	0	0.0001	0.004	Q7QI21_ANOGA 39S ribosomal protein L9, mitochondrial Reference proteome;Ribonucleoprotein;Ribosomal protein	47.2519	17.7085	49.0401	35.5689	57.5306
AGAP002114	0.0742094	Essential	Essential	8	11	1	Non-essential	0.1377	0.83	0.1044	0.0079	0.007	0.0254	0.001	0.0006	0.0037	0.0007	0.0191	Q7PUU4_ANOGA WD repeat-containing protein 55 homolog Reference proteome;Repeat;WD repeat	18.8028	6.58367	17.7945	14.6082	21.892
AGAP008668	0.0741851	Essential	Non-essential	0	4	1	Non-essential	0.0294	0.1517	0.7078	0.001	0.0827	0.0062	0.0088	0.0004	0.0225	0.0076	0.0113	A0NE33_ANOGA AGAP008668-PA Coiled coil;Reference proteome	32.7944	9.25483	32.0989	25.5669	39.6139
AGAP003090	0.0740353	Non-essential	Non-essential	1	3	1	Non-essential	0.0411	0.3863	0.5889	0.0003	0.0002	0.0159	0.0007	0.0002	0.0028	0.0026	0.0021	C3VQX2_ANOGA Ubiquitin-conjugating enzyme (Fragment) ;C3VQX0_ANOGA Ubiquitin-conjugating enzyme (Fragment) ;C3VQW7_ANOGA Ubiquitin-conjugating enzyme (Fragment) ;C3VQS2_ANOGA Ubiquitin-conjugating enzyme (Fragment) ;C3VQW9_ANOGA Ubiquitin-conjugating enzyme (Fragment) ;C3VQT1_ANOGA Ubiquitin-conjugating enzyme (Fragment) ;C3VQS8_ANOGA Ubiquitin-conjugating enzyme (Fragment) ;C3VQR1_ANOGA Ubiquiti…	0.927756	1.34382	0.345359	0.094257	0.871976
AGAP009193	0.0739761	Essential	Non-essential	2	41	1	Non-essential	0.0274	0.0615	0.7455	0.0055	0.0518	0.0042	0.0082	0.0089	0.0009	0.0097	0.1037	Q8WQJ8_ANOGA AGAP009193-PA (Glutathione S-transferase E4) (Glutathione S-transferase epsilon class 4) Reference proteome;Transferase	76.7205	26.9491	72.1029	63.0887	89.8687
AGAP013542	0.0739454	Essential	Essential	1	1	1	Non-essential	0.13	0.0936	0.0319	0.182	0.6874	0.0043	0.0001	0	0.0004	0.0004	0	F5HLP3_ANOGA AGAP013542-PA Disulfide bond;Mitochondrion;Reference proteome	66.9781	25.8175	60.3896	44.5395	84.8972
AGAP012012	0.0739106	Non-essential	Essential	0	3	1	Non-essential	0.0774	0.3718	0.5283	0.0015	0.0116	0.021	0.0086	0.002	0.0361	0.0089	0.0102	Q7PZN9_ANOGA AGAP012012-PA (Fragment) Membrane;Protein transport;Reference proteome;Transport	23.4775	21.0201	15.2025	8.30232	35.2617
AGAP004422	0.0739038	Essential	Non-essential	1	3	1	Non-essential	0.0846	0.6325	0.1356	0.0002	0.2302	0.0007	0	0.0003	0.0001	0	0.0005	Q7PQA3_ANOGA Ribosomal protein L19 Reference proteome;Ribonucleoprotein;Ribosomal protein	3985.05	1049.45	4123.98	3368.18	4611.44
AGAP011629	0.0738009	Essential	Essential	6	14	1	Non-essential	0.3053	0.0014	0.1029	0.0039	0.4341	0.0012	0.0005	0.2257	0	0.0012	0.229	Q7PYX7_ANOGA Dihydrolipoyl dehydrogenase (EC 1.8.1.4) (Fragment) Disulfide bond;FAD;Flavoprotein;NAD;Nucleotide-binding;Oxidoreductase;Redox-active center;Reference proteome	515.584	283.547	455.023	256.976	747.865
AGAP001099	0.0733423	Essential	Non-essential	2	3	1	Non-essential	0.1227	0.9611	0.0386	0	0	0.0001	0	0	0	0	0	Q7PWX5_ANOGA AGAP001099-PA Reference proteome;Transcription;Transcription regulation	33.9598	28.9882	22.8297	17.6424	34.1908
AGAP002374	0.0732909	Essential	Non-essential	5	10	1	Non-essential	0.0511	0.7644	0.1107	0.0011	0.0044	0.0365	0.0011	0.0005	0.0421	0.0385	0.0006	Q5TTQ2_ANOGA AGAP002374-PA (Heterogeneous nuclear ribonucleoprotein A1/A3) RNA-binding;Reference proteome	221.936	89.7886	190.352	161.713	276.231
AGAP012265	0.0732681	Essential	Essential	2	20	1	Non-essential	0.0475	0.0854	0.3958	0.2515	0.0391	0.0166	0.0151	0.041	0.003	0.0846	0.0678	Q7Q054_ANOGA N-acetylgalactosaminide beta-1,3-galactosyltransferase (EC 2.4.1.122) (Fragment) Magnesium;Membrane;Reference proteome;Transmembrane;Transmembrane helix	NA	NA	NA	NA	NA
AGAP008006	0.0730449	Non-essential	Essential	1	12	1	Non-essential	0.0541	0.6984	0.287	0.0007	0.0017	0.007	0.0008	0.0004	0.0024	0.001	0.0005	Q7Q3S2_ANOGA AGAP008006-PA (Fragment) Reference proteome	75.288	32.5501	69.2157	54.9988	93.9276
AGAP001442	0.0728853	Essential	Non-essential	0	4	1	Non-essential	0.086	0.2775	0.5382	0.0006	0.0127	0.0175	0.0234	0.0143	0.0416	0.0729	0.0014	Q7PXK1_ANOGA Protein HGH1 homolog Reference proteome	24.3628	7.39817	23.5151	19.5391	27.4979
AGAP002642	0.0728096	Essential	Non-essential	3	29	1	Non-essential	0.0594	0.0997	0.7387	0.0018	0.0091	0.0306	0.0109	0.0022	0.0212	0.0311	0.0549	Q7QCI2_ANOGA AGAP002642-PA (DNA mismatch repair protein MSH5) ATP-binding;DNA-binding;Nucleotide-binding;Reference proteome	NA	NA	NA	NA	NA
AGAP010718	0.072611	Essential	Non-essential	4	16	1	Non-essential	0.309	0.0021	0.2068	0.0051	0.0763	0.0004	0.0011	0.4909	0	0.0023	0.215	Q5TUI7_ANOGA Proteasome subunit beta (EC 3.4.25.1) Cytoplasm;Hydrolase;Nucleus;Protease;Proteasome;Reference proteome;Threonine protease	119.205	40.7993	107.342	87.0584	155.99
AGAP007643	0.0724738	Essential	Non-essential	3	21	1	Non-essential	0.024	0.2125	0.6252	0.0002	0.001	0.0065	0.0092	0.0036	0.0256	0.11505	0.00105	A7UR78_ANOGA AGAP007643-PC (AGAP007643-PD) (Tyrosine 3-monooxygenase/tryptophan 5-monooxygenase activation protein, beta polypeptide 2) Coiled coil;Reference proteome;A0NBC2_ANOGA AGAP007643-PA (AGAP007643-PB) (Tyrosine 3-monooxygenase/tryptophan 5-monooxygenase activation protein, beta polypeptide 2) Coiled coil;Reference proteome	7.57669	2.16408	NA	NA	NA
AGAP003227	0.0721843	Essential	Non-essential	2	13	1	Non-essential	0.0454	0.21	0.6554	0.0136	0.0214	0.0153	0.0115	0.0047	0.0228	0.0374	0.0078	Q7QBD0_ANOGA AGAP003227-PA (Fragment) Reference proteome	3.79468	5.30395	2.03175	0.51565	3.5109
AGAP009601	0.0721808	Essential	Essential	1	5	1	Non-essential	0.0416	0.6118	0.3595	0.0076	0.0005	0.0126	0.0028	0.0006	0.003	0.0014	0.0002	Q7PM08_ANOGA AGAP009601-PA Coiled coil;RNA-binding;Reference proteome	32.9569	14.2349	29.0642	21.7367	41.355
AGAP008017	0.0721047	Essential	Essential	3	3	1	Non-essential	0.1604	0.6383	0.3531	0.0001	0	0.0071	0.0002	0	0.0009	0.0002	0.0001	Q7Q3S9_ANOGA AGAP008017-PA Bromodomain;Coiled coil;Metal-binding;Nucleus;Reference proteome;Transcription;Transcription regulation;Zinc;Zinc-finger	13.6056	11.0647	8.27715	4.20146	20.2484
AGAP003029	0.071966	Non-essential	Essential	4	3	1	Non-essential	0.0876	0.9023	0.0931	0.0002	0.0002	0.0035	0.0001	0	0.0004	0.0001	0.0001	Q5TU37_ANOGA AGAP003029-PA Coiled coil;Metal-binding;Nucleus;Reference proteome;Zinc;Zinc-finger	18.2722	14.7095	11.3315	8.99281	21.3545
AGAP008748	0.0719298	Non-essential	Essential	1	12	1	Non-essential	0.3208	0.7949	0.1003	0.0021	0.0258	0.0495	0.0029	0.0175	0.0042	0.0011	0.0018	Q5TS22_ANOGA AGAP008748-PA (Fragment) ATP-binding;Coiled coil;Nucleotide-binding;Reference proteome	6.81886	6.34186	4.02017	3.18514	7.07115
AGAP002284	0.0719177	Essential	Non-essential	1	5	1	Non-essential	0.0225	0.3054	0.6657	0.0003	0.0011	0.0127	0.0021	0.0003	0.0082	0.003	0.0011	Q7QKE3_ANOGA AGAP002284-PA (Peptide alpha-N-acetyltransferase) Reference proteome;Repeat;TPR repeat	80.1211	35.7192	72.0884	52.8772	101.805
AGAP008202	0.071883	Non-essential	Non-essential	3	30	1	Non-essential	0.968	0.0001	0	0	0.0075	0.8605	0.0565	0.0003	0.0169	0.0572	0.0009	Q7PJ62_ANOGA AGAP008202-PA (Fragment) Ion channel;Ion transport;Membrane;Potassium;Potassium channel;Potassium transport;Reference proteome;Transmembrane;Transmembrane helix;Transport;Voltage-gated channel	0.636886	0.970442	0.047061	0	1.29943
AGAP011858	0.07185	Essential	Non-essential	0	2	1	Non-essential	0.1503	0.4257	0.4606	0.0008	0.0199	0.0609	0.002	0.0031	0.0172	0.0087	0.001	Q7PZE1_ANOGA Zinc finger HIT domain-containing protein 3 Metal-binding;Reference proteome;Zinc;Zinc-finger	37.6961	26.6286	30.9792	18.939	49.6048
AGAP011327	0.071778	Essential	Non-essential	0	4	1	Non-essential	0.0497	0.9964	0.0035	0	0	0.0001	0	0	0	0	0	Q7QHS2_ANOGA Ribosomal RNA-processing protein 8 (EC 2.1.1.-) (Fragment) FUNCTION: Probable methyltransferase required to silence rDNA. {ECO:0000256|RuleBase:RU365074}. Methyltransferase;Nucleus;Reference proteome;S-adenosyl-L-methionine;Transferase;rRNA processing	33.2332	20.7483	28.1479	15.9141	46.6301
AGAP005723	0.0717309	Essential	Essential	1	6	1	Non-essential	0.0106	0.0411	0.8465	0.0013	0.0031	0.0029	0.005	0.0058	0.0006	0.0208	0.073	Q7Q6Q8_ANOGA Adenine phosphoribosyltransferase (EC 2.4.2.7) FUNCTION: Catalyzes a salvage reaction resulting in the formation of AMP, that is energically less costly than de novo synthesis. {ECO:0000256|ARBA:ARBA00003968}. Cytoplasm;Glycosyltransferase;Purine salvage;Reference proteome;Transferase	37.3988	17.5796	34.729	24.5118	45.5538
AGAP007068	0.0717232	Non-essential	Non-essential	3	4	1	Non-essential	0.1329	0.9966	0.0033	0	0	0.0001	0	0	0	0	0	Q7QIT7_ANOGA AGAP007068-PA (RING finger protein 113A) Metal-binding;Reference proteome;Zinc;Zinc-finger	22.9239	15.8014	18.0798	13.6089	23.6739
AGAP003676	0.0716297	Essential	Non-essential	3	3	1	Non-essential	0.0665	0.2944	0.6436	0	0.001	0.0066	0.0034	0.0003	0.044	0.0064	0.0003	Q7QAJ3_ANOGA AGAP003676-PA (DNA repair protein RAD50) ATP-binding;Coiled coil;Metal-binding;Nucleotide-binding;Reference proteome;Zinc	11.4978	11.9956	6.34334	4.02545	10.8836
AGAP013118	0.071491	Essential	Essential	0	1	1	Non-essential	0.0108	0.0759	0.8993	0.0002	0.0004	0.0135	0.0008	0.0003	0.0033	0.004	0.0023	F5HM44_ANOGA AGAP013118-PA Reference proteome	2.48955	3.06137	1.2558	0.924655	2.06864
AGAP011895	0.0714783	Essential	Non-essential	3	2	1	Non-essential	0.7987	0.0006	0.0015	0.0215	0.0334	0.0146	0.4611	0.0012	0.4177	0.0454	0.003	Q7PVA3_ANOGA Uroporphyrinogen decarboxylase (EC 4.1.1.37) (Fragment) FUNCTION: Catalyzes the decarboxylation of four acetate groups of uroporphyrinogen-III to yield coproporphyrinogen-III. {ECO:0000256|ARBA:ARBA00002448}. Decarboxylase;Heme biosynthesis;Lyase;Membrane;Porphyrin biosynthesis;Reference proteome;Transmembrane;Transmembrane helix	83.1659	48.6073	65.7478	55.7777	87.7346
AGAP009321	0.0713303	Essential	Essential	4	1	0.446125	Non-essential	0.1713	0.7627	0.1518	0.0001	0.0594	0.0005	0.002	0.0062	0.0014	0.001	0.0149	Q7PSE7_ANOGA AGAP009321-PA DNA-binding;Nucleus;Reference proteome;Transcription	9.50196	4.43475	8.43977	6.2331	10.8654
AGAP001971	0.0712468	Essential	Non-essential	11	15	0.690517	Non-essential	0.0291	0.0995	0.7803	0.0023	0.0164	0.0174	0.0042	0.0143	0.0108	0.0188	0.036	F7IUE6_ANOGA AGAP001971-PA (Polyubiquitin-C) Reference proteome	161.164	39.9822	162.257	135.02	176.087
AGAP001793	0.0710936	Essential	Non-essential	10	5	0.00284862	Essential	0.1806	0.2844	0.4933	0.0079	0.053	0.0772	0.0071	0.0123	0.0094	0.0046	0.0508	Q7PY85_ANOGA Non-specific serine/threonine protein kinase (EC 2.7.11.1) ATP-binding;Kinase;Nucleotide-binding;Reference proteome;Serine/threonine-protein kinase;Transferase	14.8856	22.06	5.92218	2.01741	14.4291
AGAP000496	0.0709438	Essential	Essential	3	1	1	Non-essential	0.0365	0.2788	0.668	0.0001	0.0006	0.0117	0.0012	0.0008	0.0167	0.0218	0.0002	Q7PRT1_ANOGA AGAP000496-PA (Geminin) Coiled coil;Nucleus;Reference proteome	89.6211	80.0824	62.2512	37.935	94.1214
AGAP005544	0.0709096	Essential	Essential	3	3	1	Non-essential	0.0107	0.0363	0.849	0.0033	0.002	0.0089	0.0042	0.004	0.0013	0.0274	0.0635	Q7Q726_ANOGA NEDD8-activating enzyme E1 regulatory subunit Reference proteome;Ubl conjugation pathway	16.9695	8.14756	13.8389	12.3088	17.4504
AGAP007478	0.0707599	Essential	Essential	2	6	1	Non-essential	0.2073	0.9611	0.0381	0	0	0.0007	0	0	0	0	0	Q7PT34_ANOGA AGAP007478-PA Reference proteome	27.6786	14.1527	23.4637	15.4518	41.6432
AGAP011723	0.070737	Essential	Non-essential	3	5	1	Non-essential	0.0453	0.0128	0.6046	0.0048	0.1435	0.0011	0.0011	0.0094	0.0001	0.0009	0.2218	Q5TML0_ANOGA AGAP011723-PA (Mannose-1-phosphate guanylyltransferase) Reference proteome	48.3478	24.8773	37.5913	34.7007	51.9795
AGAP002221	0.0706851	Essential	Non-essential	5	4	1	Non-essential	0.0282	0.1667	0.6433	0.0029	0.0072	0.008	0.0029	0.0119	0.0013	0.0126	0.1432	Q7PTK2_ANOGA AGAP002221-PA (Ribosome assembly protein 4) Nucleus;Reference proteome;Repeat;WD repeat	41.8036	21.016	38.5625	28.7661	47.174
AGAP009780	0.0703464	Non-essential	Non-essential	5	8	1	Non-essential	0.023	0.1236	0.8382	0.0012	0.0009	0.0237	0.0009	0.0002	0.0013	0.005	0.0051	Q7Q1I0_ANOGA AGAP009780-PA (Fragment) Reference proteome	28.5192	11.9598	26.0022	18.9489	36.1449
AGAP007626	0.0702834	Essential	Non-essential	0	3	1	Non-essential	0.1579	0.3217	0.3776	0.0576	0.0338	0.0669	0.019	0.0088	0.0381	0.06	0.0164	Q5TX28_ANOGA AGAP007626-PA (WD repeat-containing protein 61) Reference proteome;Repeat;WD repeat	28.993	11.5448	24.9383	20.8946	38.581
AGAP009949	0.0702636	Essential	Essential	1	2	1	Non-essential	0.5443	0.9387	0.0247	0.0008	0.0213	0.0064	0.0006	0.0018	0.0006	0.0002	0.005	GLYR1_ANOGA Putative oxidoreductase GLYR1 homolog (EC 1.-.-.-) (Glyoxylate reductase 1 homolog) (Nuclear protein NP60 homolog) FUNCTION: May have oxidoreductase activity. {ECO:0000250|UniProtKB:Q49A26}. NAD;Oxidoreductase;Reference proteome	58.1085	23.6363	50.8196	41.7161	76.5264
AGAP010174	0.070136	Essential	Non-essential	5	0	0	Essential	0.9162	0.0012	0.0014	0.0217	0.0411	0.0334	0.7908	0.0126	0.0522	0.0377	0.0078	Q7Q0T4_ANOGA Dolichyl-diphosphooligosaccharide--protein glycosyltransferase subunit 1 FUNCTION: Subunit of the oligosaccharyl transferase (OST) complex that catalyzes the initial transfer of a defined glycan (Glc(3)Man(9)GlcNAc(2) in eukaryotes) from the lipid carrier dolichol-pyrophosphate to an asparagine residue within an Asn-X-Ser/Thr consensus motif in nascent polypeptide chains, the first s…	213.143	178.612	133.037	108.77	235.005
AGAP013488	0.0700865	Essential	Essential	1	4	1	Non-essential	0.0445	0.1897	0.3873	0.2201	0.047	0.0184	0.0061	0.0067	0.0185	0.1004	0.0059	F5HLX7_ANOGA AGAP013488-PA (Trafficking protein particle complex 2-like) ER-Golgi transport;Reference proteome;Transport	26.4522	14.7304	26.1518	15.68	36.8743
AGAP007066	0.0700774	Essential	Non-essential	2	2	1	Non-essential	0.0222	0.542	0.4245	0.0005	0.002	0.0036	0.0006	0.0023	0.0004	0.0016	0.0226	Q7PTH0_ANOGA AGAP007066-PA (tRNA-specific adenosine deaminase 3) Reference proteome	9.45851	3.31052	9.98745	7.36409	11.8387
AGAP010216	0.0699504	Essential	Non-essential	6	6	1	Non-essential	0.1223	0.1538	0.2172	0.004	0.6213	0.0011	0	0.0024	0	0	0.0001	Q7PM12_ANOGA AGAP010216-PA (Fragment) Reference proteome	4402.93	1152.48	4566.17	3721.14	5126.35
AGAP013178	0.0699207	Non-essential	Essential	15	79	1	Non-essential	0.0883	0.7467	0.2509	0.0001	0	0.0021	0	0	0	0	0	F5HM81_ANOGA AGAP013178-PA DNA-binding;Developmental protein;Nucleus;Reference proteome	33.9169	9.01547	35.7621	28.154	41.1968
AGAP002394	0.0697835	Essential	Non-essential	3	1	1	Non-essential	0.134	0.0899	0.5436	0.0011	0.2368	0.0056	0.0442	0.0093	0.0189	0.0225	0.0282	Q7QC11_ANOGA DNA-directed RNA polymerase III subunit RPC3 (RNA polymerase III subunit C3) FUNCTION: DNA-dependent RNA polymerase catalyzes the transcription of DNA into RNA using the four ribonucleoside triphosphates as substrates. Specific core component of RNA polymerase III which synthesizes small RNAs, such as 5S rRNA and tRNAs. {ECO:0000256|RuleBase:RU367076}. Coiled coil;DNA-directed RNA po…	17.7501	11.58	13.2458	9.83636	19.4639
AGAP007506	0.0697404	Non-essential	Non-essential	8	52	1	Non-essential	0.3188	0.0023	0.0311	0.0096	0.5962	0.0013	0.0002	0.3476	0	0.001	0.0107	Q7QJG7_ANOGA AGAP007506-PA (Williams-Beuren syndrome chromosome region 16 homolog (human)) Reference proteome	16.8203	8.44374	15.1206	10.7335	20.325
AGAP007600	0.0697037	Essential	Non-essential	5	27	1	Non-essential	0.0227	0.1792	0.801	0.0003	0.0003	0.0145	0.0003	0.0003	0.0013	0.0016	0.0012	Q7QJP0_ANOGA AGAP007600-PA Reference proteome	11.9516	7.61894	9.74836	4.93489	15.827
AGAP006776	0.0692913	Non-essential	Essential	8	13	1	Non-essential	0.0989	0.5189	0.467	0	0	0.014	0	0	0	0	0	A0NBN6_ANOGA AGAP006776-PA Coiled coil;Metal-binding;Nucleus;Reference proteome;Repeat;Zinc	9.41221	5.43046	6.31563	5.49092	12.4943
AGAP007120	0.0692017	Essential	Non-essential	1	12	1	Non-essential	0.0062	0.0005	0.0864	0.5833	0.0492	0.0007	0.0588	0.0677	0.0001	0.15	0.0033	Q7QIX6_ANOGA Nucleoside diphosphate kinase (EC 2.7.4.6) ATP-binding;Kinase;Nucleotide-binding;Reference proteome;Signal;Transferase	2001.76	815.517	1622.65	1416.19	2596.33
AGAP013495	0.0690693	Essential	Essential	0	0	NA	Non-essential	0.1018	0.7992	0.1938	0	0	0.0069	0	0	0	0	0	F5HIZ8_ANOGA AGAP013495-PA Coiled coil;Reference proteome	26.998	10.9161	26.5436	17.4077	35.5521
AGAP003477	0.0688946	Essential	Non-essential	17	2	6.75884e-11	Essential	0.0248	0.0054	0.7054	0.0038	0.0724	0.0037	0.003	0.089	0.0003	0.022	0.0952	Q7QDE6_ANOGA AGAP003477-PA (Chaperonin containing TCP1 subunit 6) ATP-binding;Chaperone;Cytoplasm;Nucleotide-binding;Reference proteome	193.98	73.0433	191.047	130.48	231.294
AGAP001630	0.0688746	Essential	Non-essential	4	3	1	Non-essential	0.0907	0.0176	0.5721	0.0051	0.0899	0.02	0.0009	0.0145	0.0003	0.0026	0.277	Q7PXW5_ANOGA Triosephosphate isomerase (EC 5.3.1.1) Gluconeogenesis;Glycolysis;Isomerase;Reference proteome	489.643	252.279	498.434	258.769	652.811
AGAP005494	0.0688403	Essential	Non-essential	0	1	1	Non-essential	0.1253	0.3129	0.3888	0.0273	0.0146	0.0415	0.0636	0.0185	0.0402	0.0779	0.0147	Q5TRM5_ANOGA AGAP005494-PA Reference proteome	6.09826	2.63848	5.21483	4.29336	6.43881
AGAP009779	0.0687573	Essential	Non-essential	2	9	1	Non-essential	0.042	0.0667	0.3498	0.0966	0.0112	0.0093	0.2726	0.0005	0.0518	0.1408	0.0008	A7UV43_ANOGA AGAP009779-PA (Fragment) Reference proteome	12.4306	8.54505	9.20274	7.14109	13.2111
AGAP008975	0.0686932	Essential	Non-essential	2	11	1	Non-essential	0.0038	0.6633	0.1852	0.1347	0.0145	0.0013	0	0.0005	0.0001	0.0003	0	A0NGD6_ANOGA AGAP008975-PA (Fragment) Reference proteome	9.90429	7.84015	6.05274	3.52454	18.0569
AGAP000308	0.0685861	Essential	Non-essential	1	9	1	Non-essential	0.0432	0.7207	0.2689	0.0002	0.0013	0.0033	0.0007	0.0008	0.0027	0.0008	0.0007	Q7QF52_ANOGA AGAP000308-PA (Proteasome activator subunit 3 (PA28 gamma)) Proteasome;Reference proteome	120.743	55.149	113.21	82.7556	153.224
AGAP012398	0.0684731	Essential	Essential	1	3	1	Non-essential	0.0211	0.5971	0.3893	0.0001	0.0005	0.0038	0.0007	0.0003	0.0012	0.0006	0.0064	Q7Q0D6_ANOGA AGAP012398-PA (COP9 complex subunit 7a) Coiled coil;Cytoplasm;Nucleus;Reference proteome	68.4475	29.7503	62.065	46.255	76.6331
AGAP013107	0.0681444	Non-essential	Essential	4	11	1	Non-essential	0.5037	0.0215	0.0556	0.1057	0.5634	0.0207	0.1093	0.0538	0.0148	0.0383	0.0168	F5HIY4_ANOGA AGAP013107-PA Coiled coil;Reference proteome	35.7671	36.5504	23.1486	16.6826	32.0087
AGAP002478	0.0680594	Essential	Non-essential	11	36	1	Non-essential	0.0889	0.4762	0.4441	0.0011	0.009	0.0191	0.002	0.015	0.0031	0.0033	0.0272	Q7QC70_ANOGA G2/mitotic-specific cyclin-B3 Cyclin;Reference proteome	38.1417	62.2726	12.4077	4.05941	30.2039
AGAP013228	0.0678357	Essential	Essential	0	7	1	Non-essential	0.0725	0.1899	0.6483	0.0103	0.0718	0.0061	0.0018	0.0412	0.0015	0.0115	0.0177	F5HIX9_ANOGA AGAP013228-PA (Heat shock protein 67B2) Reference proteome	128.771	33.8512	118.338	103.251	151.175
AGAP007382	0.067557	Essential	Essential	0	12	1	Non-essential	0.0511	0.1508	0.6971	0.0001	0.0006	0.0565	0.0126	0.0002	0.0469	0.0332	0.0019	Q7QJA5_ANOGA AGAP007382-PA Reference proteome	13.1454	7.25542	11.166	9.09317	14.544
AGAP011842	0.0674541	Essential	Non-essential	3	1	1	Non-essential	0.8628	0.0016	0.0014	0	0.0107	0.0803	0.6493	0.0007	0.1311	0.12	0.0048	Q7PZC7_ANOGA Microsomal signal peptidase 25 kDa subunit Endoplasmic reticulum;Membrane;Reference proteome;Transmembrane;Transmembrane helix	157.709	81.2917	120.946	102.429	178.762
AGAP005829	0.0674239	Non-essential	Essential	3	14	1	Non-essential	0.0249	0.3992	0.5712	0.0005	0.0056	0.0087	0.0014	0.0008	0.0069	0.0038	0.0018	Q7PNM5_ANOGA AGAP005829-PA (Microtubule-associated protein, RP/EB family) Cell cycle;Cell division;Coiled coil;Cytoplasm;Cytoskeleton;Microtubule;Mitosis;Reference proteome	41.5742	62.5508	19.2609	0.071858	41.3997
AGAP003966	0.0673947	Essential	Non-essential	2	2	1	Non-essential	0.0229	0.1426	0.6096	0.0017	0.0117	0.0038	0.0027	0.0078	0.0007	0.0046	0.2147	Q7Q294_ANOGA tRNA (adenine(58)-N(1))-methyltransferase catalytic subunit TRMT61A (EC 2.1.1.220) FUNCTION: Catalytic subunit of tRNA (adenine-N(1)-)-methyltransferase, which catalyzes the formation of N(1)-methyladenine at position 58 (m1A58) in initiator methionyl-tRNA. {ECO:0000256|PIRNR:PIRNR017269}. Methyltransferase;Nucleus;Reference proteome;S-adenosyl-L-methionine;Transferase;tRNA processing	NA	NA	NA	NA	NA
AGAP002760	0.06733	Essential	Non-essential	9	2	0.000246859	Essential	0.0224	0.2271	0.7506	0.0003	0.0002	0.0159	0.0003	0.0004	0.0013	0.0014	0.0026	Q7QCQ6_ANOGA AGAP002760-PA (Topoisomerase (DNA) II binding protein 1) Coiled coil;Reference proteome	5.3607	5.73689	3.18306	2.16701	5.30843
AGAP003861	0.0672316	Essential	Non-essential	0	2	1	Non-essential	0.2903	0.0043	0.0638	0.0008	0.8266	0.0013	0.0013	0.0239	0.0002	0.0004	0.0773	Q7QFS8_ANOGA Peptide deformylase (EC 3.5.1.88) FUNCTION: Removes the formyl group from the N-terminal Met of newly synthesized proteins. {ECO:0000256|RuleBase:RU362111}. Hydrolase;Metal-binding;Protein biosynthesis;Reference proteome	19.2208	6.52174	18.7945	15.2905	23.9148
AGAP013071	0.0671803	Non-essential	Essential	8	10	1	Non-essential	0.9954	0.0002	0.0003	0.0001	0.0461	0.0203	0.8801	0.0015	0.0345	0.0032	0.0137	F5HK94_ANOGA AGAP013071-PA (Stearoyl-CoA desaturase 5) Fatty acid biosynthesis;Fatty acid metabolism;Iron;Lipid biosynthesis;Lipid metabolism;Membrane;Metal-binding;Oxidoreductase;Reference proteome;Transmembrane;Transmembrane helix	0.86486	1.00108	0.317383	0.123497	1.62593
AGAP001108	0.0669116	Essential	Non-essential	4	2	1	Non-essential	0.94	0.0003	0.0002	0	0.9898	0.0001	0.0005	0.0079	0.0003	0	0.0009	Q7PWY2_ANOGA Mitochondrial import inner membrane translocase subunit TIM50 FUNCTION: Essential component of the TIM23 complex, a complex that mediates the translocation of transit peptide-containing proteins across the mitochondrial inner membrane. {ECO:0000256|ARBA:ARBA00002959, ECO:0000256|RuleBase:RU365079}. Coiled coil;Membrane;Mitochondrion;Mitochondrion inner membrane;Protein transport;Refe…	52.9735	25.8154	41.7846	33.273	65.4972
AGAP004459	0.0668125	Essential	Non-essential	3	1	1	Non-essential	0.0482	0.1576	0.7288	0.0012	0.0053	0.0148	0.0075	0.0052	0.0069	0.0241	0.0486	Q7PHC9_ANOGA AGAP004459-PA (AGAP004459-PB) (Ubiquitin-like 1-activating enzyme E1 A) Reference proteome	3.03456	3.28297	NA	NA	NA
AGAP002754	0.0667306	Essential	Non-essential	4	2	1	Non-essential	0.0015	0.5161	0.4817	0.0007	0.0013	0.0002	0	0	0	0	0.0001	Q7PR52_ANOGA 60S ribosomal protein L35a Reference proteome	3055.98	912.057	3301.32	2371.51	3625.61
AGAP007417	0.0666284	Non-essential	Essential	1	4	1	Non-essential	0.0424	0.5342	0.441	0.0003	0.0016	0.0125	0.0013	0.0018	0.0035	0.0018	0.002	Q7QJC5_ANOGA AGAP007417-PA (E3 ubiquitin-protein ligase SHPRH) ATP-binding;Coiled coil;Metal-binding;Nucleotide-binding;Nucleus;Reference proteome;Zinc;Zinc-finger	3.93601	4.25822	1.83966	1.21283	4.41231
AGAP003355	0.06652	Non-essential	Non-essential	1	15	1	Non-essential	0.1	0.9773	0.021	0.0001	0.0001	0.0015	0	0	0	0	0	A0NDW4_ANOGA AGAP003355-PA Reference proteome	2.09591	3.41003	0.106729	0.028866	3.49228
AGAP012195	0.0664635	Essential	Non-essential	0	3	1	Non-essential	0.3462	0.0033	0.0034	0.0008	0.9917	0.0002	0	0.0002	0	0	0.0002	Q7PV44_ANOGA AGAP012195-PA (Fragment) Reference proteome	68.4676	20.6419	66.9895	60.0025	81.6922
AGAP003476	0.0660756	Essential	Non-essential	1	2	1	Non-essential	0.0985	0.7487	0.2379	0	0.0005	0.0015	0.0027	0.0004	0.0036	0.0037	0.0009	Q7QDE7_ANOGA Protein BCCIP homolog Reference proteome	83.4191	33.6064	76.6286	65.8381	92.3807
AGAP011441	0.0660015	Non-essential	Essential	1	7	1	Non-essential	0.028	0.1212	0.8081	0.0001	0.0055	0.0157	0.0071	0.0004	0.0095	0.0133	0.019	Q7Q319_ANOGA AGAP011441-PA (Dynein heavy chain) ATP-binding;Cell projection;Cilium;Coiled coil;Cytoplasm;Cytoskeleton;Dynein;Microtubule;Motor protein;Nucleotide-binding;Reference proteome	NA	NA	NA	NA	NA
AGAP010202	0.0659119	Essential	Essential	4	3	1	Non-essential	0.0587	0.6702	0.3222	0.0002	0.0002	0.004	0.0001	0.0003	0.0002	0.0002	0.0025	Q7Q0R1_ANOGA AGAP010202-PA Chromatin regulator;DNA-binding;Metal-binding;Nucleus;Reference proteome;Transcription;Transcription regulation;Zinc;Zinc-finger	21.3115	17.6193	14.403	8.16816	28.2144
AGAP004546	0.0658982	Essential	Non-essential	4	0	0	Essential	0.1678	0.9856	0.014	0	0	0.0002	0	0	0	0	0	Q7Q9X8_ANOGA AGAP004546-PA (RNA-binding protein 25) Coiled coil;RNA-binding;Reference proteome;mRNA processing	28.3747	17.1465	23.128	15.8068	32.9371
AGAP002919	0.0658235	Essential	Essential	2	5	1	Non-essential	0.0563	0.9924	0.0067	0	0	0.0008	0	0	0	0	0	B1Q287_ANOGA 40S ribosomal protein S6 FUNCTION: May play an important role in controlling cell growth and proliferation through the selective translation of particular classes of mRNA. {ECO:0000256|ARBA:ARBA00002925}. Reference proteome;Ribonucleoprotein;Ribosomal protein	4274.18	1477.76	4232.29	3145.96	5103.96
AGAP004656	0.0657677	Essential	Non-essential	6	13	1	Non-essential	0.1567	0.9051	0.0875	0.0007	0.0001	0.0051	0.0001	0.0008	0.0003	0.0001	0.0001	Q7Q504_ANOGA AGAP004656-PA Metal-binding;Methyltransferase;Reference proteome;Repeat;S-adenosyl-L-methionine;Transferase;Zinc;Zinc-finger	25.3179	26.6424	16.0408	6.70723	30.3852
AGAP000960	0.0655569	Essential	Non-essential	0	7	1	Non-essential	0.0824	0.4922	0.4676	0.0007	0.0079	0.0116	0.002	0.0019	0.0035	0.0023	0.0103	Q7QI15_ANOGA AGAP000960-PA (STAM-binding protein) Reference proteome;Ubl conjugation pathway	19.549	6.42322	18.3496	15.7	24.0715
AGAP008484	0.0655149	Essential	Non-essential	0	8	1	Non-essential	0.1113	0.9886	0.0106	0.0001	0	0.0007	0	0	0	0	0	Q7Q4M3_ANOGA AGAP008484-PA (Fragment) FMN;Flavoprotein;Oxidoreductase;Reference proteome;tRNA processing	21.1151	9.65223	20.1972	15.4302	26.2681
AGAP002958	0.0654949	Essential	Non-essential	3	6	1	Non-essential	0.0342	0.8178	0.1743	0.0002	0.0004	0.00095	0.00045	0.0008	0.002	0.00265	0.00035	Q7QD50_ANOGA AGAP002958-PA (Transcription initiation factor TFIIA large subunit) Nucleus;Reference proteome;Transcription;F5HKD6_ANOGA AGAP002958-PB (Transcription initiation factor TFIIA large subunit) Nucleus;Reference proteome;Transcription	22.3738	13.4722	18.2671	12.0712	25.9999
AGAP001677	0.0653821	Essential	Essential	1	4	1	Non-essential	0.0536333	0.860567	0.108133	0.000333333	0.0209333	0.00706667	0.000233333	0.0001	0.000433333	0.000233333	0.0019	F5HMJ3_ANOGA Cyclin-L1 Cyclin;Reference proteome;Repeat;Q7PXZ9_ANOGA Cyclin-L1 Cyclin;Reference proteome;Repeat;Q4JSB9_ANOGA Cyclin-L1 Cyclin;Reference proteome	11.4214	7.37038	9.93718	5.92256	13.7182
AGAP010498	0.0652287	Essential	Essential	5	0	0	Essential	0.1355	0.1389	0.3338	0.0343	0.0602	0.0407	0.0264	0.0186	0.0132	0.0275	0.3064	Q7Q8X5_ANOGA AGAP010498-PA (RNA 3'-terminal phosphate cyclase-like protein) FUNCTION: Does not have cyclase activity. Plays a role in 40S-ribosomal-subunit biogenesis in the early pre-rRNA processing steps at sites A0, A1 and A2 that are required for proper maturation of the 18S RNA. {ECO:0000256|ARBA:ARBA00003188}. Nucleus;Reference proteome;Ribosome biogenesis	39.9166	15.2254	38.1898	31.6412	44.5012
AGAP003968	0.0650631	Essential	Non-essential	2	12	1	Non-essential	0.2864	0.0003	0.0058	0.0001	0.817	0.0001	0.0001	0.1746	0	0.0001	0.0019	Q7Q292_ANOGA UMP-CMP kinase (EC 2.7.4.14) (Deoxycytidylate kinase) (CK) (dCMP kinase) (Uridine monophosphate/cytidine monophosphate kinase) (UMP/CMP kinase) (UMP/CMPK) FUNCTION: Catalyzes the phosphorylation of pyrimidine nucleoside monophosphates at the expense of ATP. Plays an important role in de novo pyrimidine nucleotide biosynthesis. Has preference for UMP and CMP as phosphate acceptors. {E…	90.6792	20.4774	89.7878	77.7682	106.553
AGAP007551	0.0649398	Essential	Non-essential	0	3	1	Non-essential	0.0738	0.3401	0.4624	0.0057	0.1411	0.0071	0.0032	0.0145	0.0044	0.0065	0.015	Q7QJJ9_ANOGA AGAP007551-PA (SAC3 domain-containing protein 1) Reference proteome	8.98915	5.02559	6.96587	5.79012	11.0293
AGAP000654	0.0646581	Essential	Non-essential	2	1	1	Non-essential	0.0112	0.7073	0.2811	0.0003	0.0013	0.0011	0.0001	0.0057	0.0001	0.0008	0.0021	Q7QEH2_ANOGA 40S ribosomal protein S30 Reference proteome;Ribonucleoprotein;Ribosomal protein	3363.64	829.173	3382.86	2781.1	3972.76
AGAP007440	0.0644983	Non-essential	Essential	0	5	1	Non-essential	0.0797	0.8308	0.1653	0.0001	0	0.0029	0.0002	0	0.0002	0.0002	0.0003	A7URD4_ANOGA AGAP007440-PA (DNA topoisomerase 2-associated protein PAT1) Reference proteome	32.4867	9.85437	32.1176	24.8006	38.0518
AGAP011204	0.064495	Essential	Essential	0	18	1	Non-essential	0.1963	0.1504	0.5008	0.0451	0.039	0.116	0.0102	0.0369	0.0066	0.0069	0.0881	Q5TW24_ANOGA AGAP011204-PA (Fragment) Reference proteome	75.897	75.6223	35.365	21.8284	110.584
AGAP011879	0.0644295	Essential	Essential	0	5	1	Non-essential	0.0482	0.373	0.5346	0.0031	0.0049	0.0093	0.0115	0.0077	0.0113	0.0265	0.0179	Q7PZF2_ANOGA AGAP011879-PA Reference proteome	17.616	11.4101	18.7849	5.82977	23.6267
AGAP001503	0.0643654	Essential	Non-essential	1	1	1	Non-essential	0.0481	0.1584	0.6858	0.003	0.0057	0.029	0.0138	0.0048	0.0191	0.0384	0.0421	Q7PXP1_ANOGA Separase (EC 3.4.22.49) Chromosome partition;Coiled coil;Hydrolase;Reference proteome	2.22354	3.72071	0.775044	0.350089	1.42381
AGAP010875	0.0643068	Non-essential	Essential	0	2	1	Non-essential	0.243	0.0222	0.3435	0.1082	0.0048	0.1121	0.0562	0.0349	0.0919	0.1974	0.0289	Q7QGS6_ANOGA AGAP010875-PA (Ras-related protein Rab-18) Lipoprotein;Prenylation;Reference proteome	97.6815	32.7794	101.279	74.3789	127.616
AGAP004363	0.0642921	Essential	Non-essential	1	12	1	Non-essential	0.0745	0.9521	0.0444	0.0002	0.0003	0.002	0.0001	0.0001	0.0005	0.0001	0.0002	Q7QA90_ANOGA AGAP004363-PA Nucleus;Reference proteome	37.1297	19.3127	31.8368	22.3331	49.5272
AGAP010608	0.0641504	Essential	Essential	2	5	1	Non-essential	0.2373	0.5259	0.2892	0.0033	0.1202	0.03	0.0029	0.0038	0.0182	0.0053	0.0011	Q5TSE5_ANOGA Clathrin light chain FUNCTION: Clathrin is the major protein of the polyhedral coat of coated pits and vesicles. {ECO:0000256|RuleBase:RU363137}. Coated pit;Cytoplasmic vesicle;Membrane;Reference proteome	307.215	83.6497	297.441	243.323	349.422
AGAP012198	0.0639981	Essential	Essential	14	67	1	Non-essential	0.5574	0.0166	0.0895	0.0018	0.8384	0.002	0.0009	0.0012	0.0007	0.0002	0.0487	Q5TN31_ANOGA Histone H2A (Fragment) Chromosome;DNA-binding;Isopeptide bond;Nucleosome core;Nucleus;Phosphoprotein;Reference proteome	25.7573	29.5154	18.3139	6.7011	28.742
AGAP000923	0.0639843	Essential	Non-essential	2	8	1	Non-essential	0.1849	0.9288	0.0603	0.0002	0.0058	0.0024	0.0001	0.0012	0.0004	0.0002	0.0007	Q7QI39_ANOGA AGAP000923-PA (SWI/SNF-related matrix-associated actin-dependent regulator of chromatin) Coiled coil;Reference proteome	33.345	20.1963	26.4999	19.9943	37.1598
AGAP011911	0.0638783	Non-essential	Essential	0	3	1	Non-essential	0.0639	0.5401	0.4007	0.001	0.0139	0.0032	0.0084	0.0007	0.0126	0.0108	0.0086	Q7PZH4_ANOGA AGAP011911-PA (Fragment) Reference proteome;Ubl conjugation pathway	3.1908	2.63724	3.28368	0.678157	4.18041
AGAP010435	0.0638124	Non-essential	Non-essential	1	14	1	Non-essential	0.0151	0.0368	0.8444	0.0002	0.0007	0.022	0.0118	0.0003	0.0155	0.0625	0.0059	Q5TUD8_ANOGA AGAP010435-PA (Fragment) ATP-binding;Cell projection;Cilium;Coiled coil;Cytoplasm;Cytoskeleton;Dynein;Microtubule;Motor protein;Nucleotide-binding;Reference proteome	0.403479	0.616374	0.046027	0.028136	0.752684
AGAP005540	0.0637181	Essential	Non-essential	2	7	1	Non-essential	0.0209	0.3451	0.6148	0.0003	0.0008	0.0051	0.0098	0.0016	0.0055	0.0137	0.0032	Q7Q728_ANOGA Ubiquitin carboxyl-terminal hydrolase (EC 3.4.19.12) Chromatin regulator;Hydrolase;Protease;Reference proteome;Thiol protease;Ubl conjugation pathway	64.5275	26.8643	52.2726	45.2594	86.6843
AGAP009161	0.0637094	Non-essential	Essential	1	3	1	Non-essential	0.1667	0.0028	0.1388	0.0021	0.3079	0.0008	0.0016	0.0572	0	0.0007	0.488	Q7PVX1_ANOGA 2-deoxy-D-ribose 5-phosphate aldolase (EC 4.1.2.4) (Phosphodeoxyriboaldolase) (Fragment) Reference proteome;Schiff base	61.9096	29.9093	54.5434	41.5181	76.8584
AGAP003228	0.0634982	Essential	Non-essential	9	10	0.675182	Non-essential	0.0712	0.5752	0.3832	0.0011	0.003	0.0065	0.0031	0.0017	0.0095	0.0148	0.0018	Q7QBC9_ANOGA AGAP003228-PA (Histone acetyltransferase type B subunit 2) Reference proteome;Repeat;WD repeat	83.2326	79.9908	47.1685	35.5908	82.3848
AGAP012014	0.0634928	Essential	Essential	10	22	1	Non-essential	0.7677	0.0066	0.0464	0.0233	0.0942	0.0115	0.0756	0.0014	0.7052	0.0253	0.0104	Q7PZP1_ANOGA ADP-ribosylation factor 1 (AGAP012014-PA) GTP-binding;Nucleotide-binding;Reference proteome	523.341	252.862	394.012	353.827	683.096
AGAP007088	0.0634294	Essential	Non-essential	0	43	1	Non-essential	0.0015	0.0005	0.1807	0.5358	0.041	0.0004	0.0554	0.016	0	0.1688	0.0014	Q7QIV1_ANOGA Peptidyl-prolyl cis-trans isomerase (PPIase) (EC 5.2.1.8) FUNCTION: PPIases accelerate the folding of proteins. It catalyzes the cis-trans isomerization of proline imidic peptide bonds in oligopeptides. {ECO:0000256|ARBA:ARBA00002388, ECO:0000256|RuleBase:RU363019}. Isomerase;Reference proteome;Rotamase;Signal	599.974	450.013	410.09	250.961	818.524
AGAP013112	0.0634139	Essential	Essential	0	0	NA	Non-essential	0.02	0.4797	0.4897	0.001	0.0008	0.0239	0.0001	0.0002	0.0014	0.0033	0	F5HMS7_ANOGA AGAP013112-PA (mRNA binding protein) Reference proteome	320.724	154.142	289.584	204.535	407.295
AGAP006164	0.0632854	Essential	Non-essential	2	2	1	Non-essential	0.032	0.0759	0.6125	0.0046	0.0241	0.0042	0.004	0.0127	0.0007	0.0057	0.2555	A7UU35_ANOGA AGAP006164-PA Reference proteome	3.05011	3.28222	1.89127	1.00998	3.12873
AGAP002132	0.0632775	Essential	Non-essential	0	6	1	Non-essential	0.0637	0.7315	0.2618	0.0003	0.0001	0.0051	0.0003	0.0002	0.0006	0.0001	0	Q7PUV5_ANOGA AGAP002132-PA (YEATS domain-containing protein 1/3) Nucleus;Reference proteome	7.62629	5.26419	5.05496	4.08368	9.44312
AGAP008612	0.0632124	Essential	Non-essential	2	4	1	Non-essential	0.1393	0.6477	0.2204	0.0068	0.0243	0.0467	0.0135	0.0007	0.0091	0.0284	0.0025	Q7Q8I7_ANOGA Transcription initiation factor TFIID subunit 10 FUNCTION: TFIID is a multimeric protein complex that plays a central role in mediating promoter responses to various activators and repressors. {ECO:0000256|PIRNR:PIRNR017246}. Nucleus;Reference proteome;Transcription;Transcription regulation	128.829	31.4356	125.35	108.406	140.564
AGAP008664	0.0630915	Essential	Essential	2	1	1	Non-essential	0.0078	0.0027	0.8057	0.0016	0.0034	0.0009	0.0018	0.0066	0.0001	0.0218	0.1555	Q7PPN2_ANOGA UDP-glucose 4-epimerase (EC 5.1.3.2) Carbohydrate metabolism;Isomerase;NAD;Reference proteome	12.8523	12.505	6.3451	4.55656	20.0959
AGAP008073	0.063087	Essential	Non-essential	0	2	1	Non-essential	0.2177	0.0869	0.1178	0.0009	0.793	0.0006	0	0	0.0002	0	0.0004	A7UUQ5_ANOGA AGAP008073-PA Disulfide bond;Reference proteome	71.4494	17.1599	75.153	63.9235	83.2166
AGAP005382	0.0629396	Essential	Non-essential	4	2	1	Non-essential	0.1745	0.978	0.0188	0.0001	0.0007	0.0009	0.0002	0.0011	0.0001	0	0	Q7Q7C7_ANOGA Transcription initiation factor IIE subunit beta FUNCTION: Recruits TFIIH to the initiation complex and stimulates the RNA polymerase II C-terminal domain kinase and DNA-dependent ATPase activities of TFIIH. Both TFIIH and TFIIE are required for promoter clearance by RNA polymerase. {ECO:0000256|PIRNR:PIRNR016398}. DNA-binding;Nucleus;Reference proteome;Transcription;Transcription re…	23.1917	7.90334	20.2126	17.5272	27.176
AGAP005541	0.0627223	Essential	Essential	9	16	1	Non-essential	0.1236	0.7843	0.2048	0	0	0.0105	0.0001	0	0.0002	0	0	Q7PP11_ANOGA AGAP005541-PA (Protein Jumonji) Reference proteome	10.4372	6.57346	7.35393	5.83261	12.7657
AGAP005102	0.0627161	Essential	Non-essential	7	4	0.140307	Non-essential	0.0079	0.0584	0.8585	0.001	0.0023	0.0047	0.0024	0.0027	0.0011	0.0117	0.0572	Q7Q9Q6_ANOGA NEDD8-activating enzyme E1 catalytic subunit (EC 6.2.1.64) Reference proteome;Ubl conjugation pathway	32.6653	10.3305	32.6128	25.2119	38.3289
AGAP002030	0.0626555	Essential	Non-essential	4	7	1	Non-essential	0.0572	0.8016	0.1937	0.0001	0	0.0041	0.0001	0	0.0001	0.0002	0.0001	Q7PYN3_ANOGA AGAP002030-PA Reference proteome;Repeat;WD repeat	23.7126	13.3368	19.3546	14.5454	25.5232
AGAP012193	0.0626376	Non-essential	Essential	6	3	0.247818	Non-essential	0.2636	0.5768	0.1501	0.0092	0.0233	0.1657	0.0055	0.0002	0.0438	0.0248	0.0007	A0T4G7_ANOGA AGAP012193-PA (Ubiquitin-conjugating enzyme E2 F) ATP-binding;Nucleotide-binding;Reference proteome;Transferase;Ubl conjugation pathway	32.0687	10.0665	30.6004	26.68	35.2721
AGAP006522	0.0626089	Essential	Essential	6	1	0.00909684	Non-essential	0.0457	0.1543	0.4693	0.0051	0.0024	0.0101	0.0347	0.0072	0.0329	0.2779	0.0061	Q7Q5C2_ANOGA Coatomer subunit zeta FUNCTION: The zeta subunit may be involved in regulating the coat assembly and, hence, the rate of biosynthetic protein transport due to its association-dissociation properties with the coatomer complex. {ECO:0000256|RuleBase:RU366053}. Cytoplasm;Cytoplasmic vesicle;ER-Golgi transport;Golgi apparatus;Membrane;Protein transport;Reference proteome;Transport	118.528	39.6151	111.336	82.8465	146.986
AGAP007999	0.0625494	Essential	Non-essential	4	3	1	Non-essential	0.0428	0.1555	0.7458	0.0028	0.0035	0.0268	0.008	0.0018	0.0113	0.0278	0.0166	Q7Q3R7_ANOGA AGAP007999-PA (Fragment) Coiled coil;Nuclear pore complex;Nucleus;Protein transport;Reference proteome;Translocation;Transport;mRNA transport	21.2867	14.6972	14.8526	11.4724	23.8008
AGAP003541	0.0625113	Essential	Non-essential	6	11	1	Non-essential	0.0065	0.049	0.5225	0.0006	0.0014	0.0013	0.0005	0.0012	0	0.0004	0.4231	F5HL97_ANOGA Elongation factor 1-alpha FUNCTION: This protein promotes the GTP-dependent binding of aminoacyl-tRNA to the A-site of ribosomes during protein biosynthesis. {ECO:0000256|ARBA:ARBA00003982, ECO:0000256|RuleBase:RU000325}. Elongation factor;GTP-binding;Nucleotide-binding;Phosphoprotein;Protein biosynthesis;Reference proteome	0.68222	0.872834	0.191825	0.10739	1.17774
AGAP009840	0.0623837	Essential	Non-essential	1	3	1	Non-essential	0.0863	0.3404	0.5115	0.0003	0.004	0.0071	0.0116	0.0005	0.1034	0.0199	0.0013	Q7Q1D4_ANOGA AGAP009840-PA (Fragment) Coiled coil;Cytoplasm;Golgi apparatus;Reference proteome;Repeat	22.7145	7.86754	21.2774	16.465	29.3656
AGAP009196	0.0623582	Essential	Non-essential	2	41	1	Non-essential	0.0129	0.0605	0.8371	0.0005	0.0056	0.0021	0.003	0.026	0.0008	0.0071	0.0573	Q7PVS4_ANOGA AGAP009196-PA (Glutathione S-transferase epsilon class 7) Reference proteome	16.4524	18.6262	7.81131	0.328942	28.8994
AGAP010339	0.0622907	Essential	Non-essential	0	2	1	Non-essential	0.1492	0.8559	0.0683	0.0007	0.0022	0.0654	0.0019	0.0007	0.003	0.0007	0.0012	Q7QDP3_ANOGA AGAP010339-PA (WW domain-binding protein 4) Coiled coil;Metal-binding;Nucleus;Reference proteome;Zinc	30.019	17.8132	25.1171	15.7374	38.324
AGAP012340	0.062259	Non-essential	Essential	1	4	1	Non-essential	0.0144	0.1816	0.7862	0.0022	0.0013	0.0089	0.0016	0.0003	0.0054	0.0101	0.0023	Q5TN74_ANOGA AGAP012340-PA (Fragment) Reference proteome	10.9833	8.72937	6.23519	5.09699	14.303
AGAP011731	0.0621827	Essential	Essential	0	0	NA	Non-essential	0.0463	0.7131	0.2815	0.0005	0.0009	0.0007	0.0003	0.0012	0.0002	0.0006	0.001	A7UVG8_ANOGA AGAP011731-PA (Fragment) Reference proteome	11.6889	12.201	6.90442	3.59515	13.2232
AGAP007361	0.0620198	Essential	Essential	2	3	1	Non-essential	0.9845	0.1009	0.002	0.0002	0.0299	0.284	0.5027	0.0054	0.0472	0.0108	0.0169	Q7QJ88_ANOGA AGAP007361-PA (Translocation protein SEC63) Endoplasmic reticulum;Membrane;Protein transport;Reference proteome;Transmembrane;Transmembrane helix;Transport	84.4207	36.3937	75.5232	59.7258	108.188
AGAP006735	0.0620011	Non-essential	Non-essential	0	2	1	Non-essential	0.0171	0.1958	0.778	0.0001	0.0002	0.0084	0.0018	0.0004	0.0057	0.0089	0.0008	Q7QI93_ANOGA AGAP006735-PA Coiled coil;Reference proteome	0.35397	0.404753	0.21122	0.11941	0.433158
AGAP003705	0.0619546	Non-essential	Non-essential	4	2	1	Non-essential	0.07325	0.61685	0.28395	0.00585	0.0197	0.01545	0.0081	0.0026	0.0028	0.00295	0.0417	F5HLF7_ANOGA AGAP003705-PB (Set1/Ash2 histone methyltransferase complex subunit ASH2) Reference proteome;Q5TT37_ANOGA AGAP003705-PA (Set1/Ash2 histone methyltransferase complex subunit ASH2) Metal-binding;Nucleus;Reference proteome;Zinc	2.15183	1.96218	NA	NA	NA
AGAP007578	0.0619512	Essential	Non-essential	0	5	1	Non-essential	0.0557	0.569	0.407	0.0003	0.0013	0.0052	0.0015	0.0031	0.0038	0.0053	0.0036	Q7QJM3_ANOGA AGAP007578-PA (Vacuolar protein sorting 8) Metal-binding;Reference proteome;Zinc;Zinc-finger	17.2056	7.0924	15.2087	12.2707	18.7941
AGAP008086	0.0619201	Essential	Essential	2	1	1	Non-essential	0.1239	0.1103	0.5511	0.005	0.0473	0.0443	0.0064	0.0119	0.0051	0.0056	0.2129	Q7Q3X4_ANOGA AGAP008086-PA (Fragment) Reference proteome	105.614	31.5529	108.479	80.0542	130.368
AGAP011938	0.0618417	Essential	Essential	9	11	1	Non-essential	0.347	0.7505	0.1809	0.0004	0.0073	0.0293	0.0025	0.0047	0.018	0.0048	0.0016	Q7PZJ0_ANOGA AGAP011938-PA Coiled coil;Intermediate filament;Reference proteome	69.2287	36.1992	68.4165	37.8703	92.105
AGAP008760	0.0617976	Essential	Essential	1	1	1	Non-essential	0.0685	0.9991	0.0009	0	0	0	0	0	0	0	0	Q7Q877_ANOGA AGAP008760-PA Coiled coil;Nucleus;Reference proteome;mRNA processing	21.2521	14.3425	14.7018	11.98	25.6762
AGAP011292	0.0617844	Essential	Non-essential	4	25	1	Non-essential	0.0239	0.2931	0.6528	0.0012	0.0029	0.0135	0.0022	0.0037	0.0038	0.0142	0.0127	Q7QHP7_ANOGA AGAP011292-PA (Protein flightless-1) Coiled coil;Leucine-rich repeat;Reference proteome;Repeat	12.8025	7.36444	9.6766	7.70731	15.8265
AGAP007394	0.061643	Essential	Non-essential	4	2	1	Non-essential	0.0588	0.9938	0.0058	0	0.0001	0	0.0001	0	0.0001	0.0001	0	Q7QJB4_ANOGA AGAP007394-PA (Protein AATF/BFR2) Coiled coil;Reference proteome	34.8066	17.5755	31.6496	20.7635	44.7462
AGAP002761	0.0615935	Non-essential	Non-essential	0	3	1	Non-essential	0.1709	0	0.0021	0	0.9947	0	0	0.0001	0	0	0.003	Q7QCQ8_ANOGA 3-methylcrotonyl-CoA carboxylase beta subunit (AGAP002761-PA) Ligase;Reference proteome	95.9812	75.7277	84.5261	22.571	142.861
AGAP011158	0.0615859	Essential	Essential	0	6	1	Non-essential	0.1218	0.0016	0.0551	0.0485	0.8471	0.0009	0.0162	0.0088	0.0001	0.0029	0.0187	Q7QHE7_ANOGA Cysteine-S-conjugate beta-lyase 2 (EC 2.6.1.63) (EC 2.6.1.7) (EC 4.4.1.13) (Kynurenine aminotransferase 3) (Kynurenine aminotransferase III) (Kynurenine--glyoxylate transaminase) (Kynurenine--oxoglutarate transaminase 3) (Kynurenine--oxoglutarate transaminase III) (Fragment) Reference proteome;Transferase	132.7	97.418	112.545	84.5122	135.776
AGAP008622	0.0615085	Essential	Essential	8	30	1	Non-essential	0.0037	0.0234	0.9127	0.005	0.0051	0.0005	0.0015	0.0156	0.0001	0.0165	0.0195	Q7PPM6_ANOGA Tubulin beta chain (Fragment) FUNCTION: Tubulin is the major constituent of microtubules. It binds two moles of GTP, one at an exchangeable site on the beta chain and one at a non-exchangeable site on the alpha chain. {ECO:0000256|RuleBase:RU000352}. GTP-binding;Microtubule;Nucleotide-binding;Reference proteome	NA	NA	NA	NA	NA
AGAP009927	0.0614354	Essential	Non-essential	0	6	1	Non-essential	0.1325	0.0326	0.3358	0.0105	0.4285	0.0044	0.0253	0.0117	0.0029	0.0263	0.1218	Q7PM96_ANOGA AGAP009927-PA (Nucleoside diphosphate-linked moiety X motif 19, mitochondrial precursor) Hydrolase;Metal-binding;Reference proteome	10.721	4.46094	9.75177	8.45414	11.7102
AGAP001502	0.0612312	Essential	Non-essential	3	1	1	Non-essential	0.0677	0.0159	0.3629	0.0012	0.5685	0.001	0.0014	0.0241	0.0001	0.0042	0.0206	Q7PXP0_ANOGA 10 kDa heat shock protein, mitochondrial (Chaperonin 10) Chaperone;Reference proteome	348.362	274.189	294.753	204.248	359.587
AGAP004849	0.0611671	Essential	Non-essential	1	5	1	Non-essential	0.0779	0.9978	0.0022	0	0	0	0	0	0	0	0	Q7Q952_ANOGA AGAP004849-PA (DnaJ homolog subfamily C member 9) Reference proteome	42.1244	38.9009	33.0686	16.6917	45.249
AGAP005331	0.0611357	Essential	Essential	2	5	1	Non-essential	0.1398	0.6266	0.1747	0.0013	0.1621	0.005	0.0042	0.0117	0.0046	0.0019	0.0078	Q5TRR3_ANOGA AGAP005331-PA (Regulation of nuclear pre-mRNA domain containing 1A) Coiled coil;Reference proteome	18.8475	10.155	15.0477	12.6809	25.9045
AGAP009574	0.0611071	Essential	Non-essential	0	11	1	Non-essential	0.0469	0.1868	0.6286	0.0628	0.0182	0.026	0.0051	0.0142	0.0054	0.0348	0.0181	Q7Q1Y5_ANOGA AGAP009574-PA (Fragment) Reference proteome;Repeat;WD repeat	NA	NA	NA	NA	NA
AGAP011824	0.0610543	Essential	Essential	2	7	1	Non-essential	0.0398	0.4044	0.4906	0.0174	0.0465	0.0047	0.0022	0.0059	0.0023	0.0192	0.007	Q7PZB4_ANOGA AGAP011824-PA (Thioredoxin peroxidase 4) FUNCTION: Thiol-specific peroxidase that catalyzes the reduction of hydrogen peroxide and organic hydroperoxides to water and alcohols, respectively. {ECO:0000256|PIRNR:PIRNR000239}. Antioxidant;Oxidoreductase;Peroxidase;Redox-active center;Reference proteome	514.438	1175.44	84.2161	36.5744	224.521
AGAP001276	0.0609559	Essential	Non-essential	10	10	0.173519	Non-essential	0.3686	0.0023	0.0132	0.0001	0.9699	0.0004	0.0004	0.0096	0.0003	0.0025	0.0013	Q7PX87_ANOGA Asparagine--tRNA ligase (EC 6.1.1.22) Nucleotide-binding;Protein biosynthesis;Reference proteome	12.0559	5.54326	10.3593	8.61833	13.8943
AGAP001884	0.060889	Non-essential	Non-essential	2	5	1	Non-essential	0.2044	0	0.0013	0	0.9969	0	0	0.0005	0	0	0.0012	Q7PYD5_ANOGA Fumarate hydratase (EC 4.2.1.2) Reference proteome	558.896	415.168	460.277	143.796	886.923
AGAP001987	0.0607186	Essential	Non-essential	0	1	1	Non-essential	0.0945	0.6419	0.348	0.0003	0.0005	0.008	0.0002	0	0.0005	0.0002	0.0003	Q7PYL0_ANOGA AGAP001987-PA Coiled coil;Metal-binding;Reference proteome;Zinc;Zinc-finger	9.79309	5.47479	8.21209	5.54337	14.3958
AGAP008152	0.0605837	Non-essential	Essential	7	127	1	Non-essential	0.0198	0.0813	0.7499	0.0119	0.0151	0.005	0.008	0.0047	0.0029	0.0449	0.0763	Q7Q417_ANOGA AGAP008152-PA (Fragment) Leucine-rich repeat;Reference proteome;Repeat;Signal	0.530192	0.753479	0.092061	0.040188	0.999655
AGAP011501	0.0604661	Essential	Essential	3	6	1	Non-essential	0.0122	0.1278	0.0514	0.6397	0.0328	0.0159	0.0014	0.1167	0.0026	0.0118	0	Q7Q360_ANOGA AGAP011501-PA (Fragment) Metal-binding;RNA-binding;Reference proteome;Zinc;Zinc-finger;rRNA-binding	NA	NA	NA	NA	NA
AGAP012071	0.0603949	Essential	Essential	0	6	1	Non-essential	0.0363	0.0711	0.7726	0.0235	0.0278	0.0075	0.0133	0.0124	0.0036	0.0494	0.0188	Q7PZT4_ANOGA Glyoxalase I (EC 4.4.1.5) Lyase;Reference proteome	35.905	10.4538	32.3809	28.8412	40.2435
AGAP012191	0.060384	Non-essential	Essential	0	5	1	Non-essential	0.1805	0.3607	0.2505	0.0244	0.3109	0.0079	0.004	0.0185	0.003	0.0096	0.0105	Q7Q014_ANOGA AGAP012191-PA (Fragment) Chaperone;Mitochondrion;Reference proteome	220.337	131.603	182.837	104.684	336.516
AGAP007024	0.060352	Essential	Non-essential	5	3	1	Non-essential	0.2082	0.2192	0.4931	0.0096	0.1734	0.0044	0.0239	0.0106	0.0115	0.0195	0.0348	Q7QIQ7_ANOGA AGAP007024-PA (Nuclear transport factor 2) Reference proteome	107.146	41.3168	91.1485	77.1442	137.825
AGAP006945	0.0603028	Essential	Non-essential	1	12	1	Non-essential	0.102	0.4963	0.4415	0.0008	0.0092	0.0244	0.0025	0.0031	0.0058	0.002	0.0144	Q7QIL9_ANOGA AGAP006945-PA (DNA repair and recombination protein RAD54B) ATP-binding;Nucleotide-binding;Reference proteome	8.37336	6.84439	5.77458	3.93871	8.99316
AGAP001527	0.0603008	Essential	Essential	10	11	0.316722	Non-essential	0.0123	0.1912	0.7959	0.0001	0.0001	0.008	0.0005	0	0.0024	0.0014	0.0005	Q7PXQ7_ANOGA AGAP001527-PA (Golgi-specific brefeldin a-resistance factor) Coiled coil;Protein transport;Reference proteome;Transport	21.3421	9.3248	18.1156	14.4187	29.9996
AGAP011845	0.0601341	Essential	Essential	14	67	1	Non-essential	0.416	0.0225	0.0544	0.0004	0.9161	0.0005	0.0004	0.0006	0.0012	0.0001	0.0038	Q7PZC9_ANOGA Histone H2A Chromosome;DNA-binding;Isopeptide bond;Nucleosome core;Nucleus;Phosphoprotein;Reference proteome	469.331	690.043	268.855	22.2994	420.325
AGAP011822	0.0600981	Non-essential	Essential	0	6	1	Non-essential	0.0648	0.3872	0.5283	0.0005	0.0107	0.0113	0.009	0.0017	0.0299	0.0131	0.0084	Q7PV57_ANOGA AGAP011822-PA (Fragment) Cytoplasm;Reference proteome;Repeat	14.761	4.91882	14.5394	11.4026	17.842
AGAP001565	0.0599795	Non-essential	Non-essential	2	2	1	Non-essential	0.0762	0.9988	0.0011	0	0	0	0	0	0	0	0	Q8T5I1_ANOGA Vacuolar protein sorting-associated protein 72 homolog Reference proteome	18.0638	9.66548	14.8834	11.4317	20.0403
AGAP013478	0.0597596	Non-essential	Essential	0	11	1	Non-essential	0.06185	0.0176	0.4089	0.0008	0.48875	0.001	0.00125	0.00115	0.00035	0.00185	0.07835	F5HMM9_ANOGA AGAP013478-PA (Glyoxylate/hydroxypyruvate reductase) Oxidoreductase;Reference proteome;Ubl conjugation pathway;F5HMM8_ANOGA AGAP013478-PB (Glyoxylate/hydroxypyruvate reductase) Oxidoreductase;Reference proteome;Ubl conjugation pathway	2.94448	1.23158	2.63933	2.01505	3.83695
AGAP008632	0.0596881	Non-essential	Essential	0	3	1	Non-essential	0.1193	0.0302	0.2935	0.0095	0.1252	0.0105	0.0041	0.0302	0.0007	0.0065	0.4895	Q7Q8H4_ANOGA Lysine ketoglutarate reductase (EC 1.5.1.8) (EC 1.5.1.9) (Saccharopine dehydrogenase) (Fragment) Multifunctional enzyme;Reference proteome	188.852	244.157	105.489	58.4779	206.133
AGAP006782	0.0596059	Essential	Non-essential	3	18	1	Non-essential	0.9423	0	0.0046	0.0006	0.7686	0.0056	0.012	0.0071	0.0001	0.0012	0.2002	ADT1_ANOGA ADP,ATP carrier protein 1 (ADP/ATP translocase 1) (Adenine nucleotide translocator 1) (ANT 1) FUNCTION: Catalyzes the exchange of ADP and ATP across the mitochondrial inner membrane. Membrane;Mitochondrion;Mitochondrion inner membrane;Reference proteome;Repeat;Transmembrane;Transmembrane helix;Transport	3149.44	1281.31	3161.96	2048.7	4359.47
AGAP010268	0.0595294	Essential	Non-essential	3	2	1	Non-essential	0.2227	0.0001	0.0027	0	0.9916	0.0001	0.0001	0.0044	0	0	0.0009	Q7Q0M2_ANOGA AGAP010268-PA Reference proteome	49.9733	16.2338	47.5572	38.2893	61.4151
AGAP004504	0.0594511	Essential	Non-essential	2	2	1	Non-essential	0.0696	0.41715	0.5457	0.00025	0.00045	0.0101	0.002	0.00015	0.0136	0.00945	0.00125	Q7PQ67_ANOGA AGAP004504-PA Reference proteome;F5HLG8_ANOGA Telomere length regulation protein TEL2 homolog Reference proteome	9.15769	4.02747	NA	NA	NA
AGAP010453	0.0594408	Essential	Non-essential	3	2	1	Non-essential	0.0465	0.4565	0.4371	0.0035	0.0254	0.0063	0.0027	0.0101	0.0024	0.0075	0.0486	Q7QDW2_ANOGA AGAP010453-PA Reference proteome	47.2857	27.4589	41.9171	24.4975	62.3106
AGAP009189	0.0594402	Non-essential	Essential	1	12	1	Non-essential	0.0439	0.0849	0.8747	0.0001	0.0003	0.0264	0.003	0.0002	0.0053	0.0043	0.0008	Q7PVT4_ANOGA AGAP009189-PA (Fragment) Calcium;Coiled coil;Reference proteome	35.8704	12.2133	36.6353	26.7909	43.8267
AGAP011826	0.0591949	Non-essential	Essential	2	3	1	Non-essential	0.1744	0.0638	0.1592	0.1563	0.5947	0.0084	0.0001	0.0144	0.0006	0.0025	0	Q5TMP2_ANOGA AGAP011826-PA Chaperone;Reference proteome	79.6535	26.3431	76.3012	61.4165	99.5259
AGAP011996	0.0589445	Essential	Essential	1	4	1	Non-essential	0.9975	0.0011	0.0005	0	0.0415	0.0124	0.8278	0.0003	0.0879	0.0016	0.0268	Q7PV51_ANOGA Protein RER1 FUNCTION: Involved in the retrieval of endoplasmic reticulum membrane proteins from the early Golgi compartment. {ECO:0000256|PIRNR:PIRNR016013}. Membrane;Reference proteome;Transmembrane;Transmembrane helix	59.6211	23.2192	57.625	40.2941	77.7071
AGAP005293	0.0589171	Essential	Non-essential	9	31	1	Non-essential	0.0298	0.35845	0.5919	0.0016	0.0101	0.0027	0.00535	0.002	0.0054	0.01305	0.0094	Q7PFA8_ANOGA Tubulin beta chain FUNCTION: Tubulin is the major constituent of microtubules. It binds two moles of GTP, one at an exchangeable site on the beta chain and one at a non-exchangeable site on the alpha chain. {ECO:0000256|RuleBase:RU000352}. Coiled coil;GTP-binding;Microtubule;Nucleotide-binding;Reference proteome;A7US13_ANOGA Tubulin beta chain FUNCTION: Tubulin is the major constitue…	1.77028	0.937246	1.62196	0.918341	2.36432
AGAP010935	0.0589109	Essential	Non-essential	2	2	1	Non-essential	0.0652	0.0701	0.4706	0.0028	0.0878	0.0035	0.0023	0.2818	0.0009	0.0064	0.0739	Q7QGX8_ANOGA Delta-aminolevulinic acid dehydratase (EC 4.2.1.24) Heme biosynthesis;Lyase;Porphyrin biosynthesis;Reference proteome	36.6487	12.9344	33.2987	29.5085	41.5589
AGAP007966	0.058829	Essential	Non-essential	0	3	1	Non-essential	0.1729	0.0144	0.1753	0.0143	0.6049	0.0024	0.0076	0.1372	0.0013	0.003	0.0396	Q7Q3N8_ANOGA ATP synthase subunit gamma FUNCTION: Mitochondrial membrane ATP synthase (F(1)F(0) ATP synthase or Complex V) produces ATP from ADP in the presence of a proton gradient across the membrane which is generated by electron transport complexes of the respiratory chain. F-type ATPases consist of two structural domains, F(1) - containing the extramembraneous catalytic core, and F(0) - cont…	1379.35	712.427	1281.47	697.885	1926.92
AGAP011661	0.0587091	Non-essential	Essential	3	12	1	Non-essential	0.1263	0.9141	0.0768	0.0006	0.0004	0.0051	0.0006	0.0004	0.0004	0.0003	0.0012	Q7PYZ7_ANOGA AGAP011661-PA (Fragment) FAD;Flavoprotein;Reference proteome	19.5817	22.7079	8.84905	6.46099	17.0337
[truncated: 9,211 more rows]

## Sheet: Top 250 genes
Gene	Essentiality score	CE prediction	OE prediction	Essential orthologs	Non-essential orthologs	P-value (FDR corrected)	Prediction	Membrane	Nucleus	Cytoplasm	Extracellular	Mitochondrion	Cell_membrane	Endoplasmic_reticulum	Plastid	Golgi_apparatus	Lysosome.Vacuole	Peroxisome	Uniprot annotation	TPM (mean)	SD (TPM)	TPM (Median)	TPM (25th Percentile)	TPM (75 Percentile)
[truncated: 250 more rows]

[truncated: 2 more sheets: Highly expressed_of_Top 250, nonRibosomal]
